# Supplementary material for: NMNAT1 inhibits axon degeneration via blockade of SARM1-mediated NAD+ depletion
Source: eLife. 2016 Oct 13;5:e19749. doi: 10.7554/eLife.19749 (PMC5063586; doi:10.7554/eLife.19749)
Supplement: Figure 1—source data 1. — DOI: http://dx.doi.org/10.7554/eLife.19749.003 [file elife-19749-fig1-data1.xlsx]

## Sheet: Sheet1
cherry					cytNmnat1					FK 866					NmR					Nrk1 NmR					Nampt					NMN DD
0 hr	0.145036	0.15908	0.152117		0 hr	0.174075	0.132228	0.116824		0 hr	0.1349	0.117801	0.0993704		0 hr	0.15346	0.121638	0.15694		0 hr	0.136285	0.154586	0.156012		0 hr	0.107641	0.119845	0.124454		0 hr	0.112446	0.119806	0.116565
9 hr	0.767681	0.663435	0.629937		9 hr	0.172819	0.109968	0.0752563		6 hr	0.158294	0.130947	0.104161		9 hr	0.154705	0.15777	0.218386		12 hr	0.130811	0.16092	0.15432		9 hr	0.109059	0.0910927	0.118513		9 hr	0.101576	0.0972446	0.127478
24 hr	0.869405	0.850482	0.829676		24 hr	0.163356	0.100011	0.0682607		9 hr	0.291569	0.255573	0.173539		24 hr	0.305539	0.426671	0.473707		24 hr	0.12643	0.116343	0.162432		24 hr	0.196888	0.122921	0.149994		24 hr	0.113845	0.102616	0.145845
48 hr	0.845283	0.821281	0.855731		48 hr	0.162656	0.0816408	0.0574916		24 hr	0.587258	0.601972	0.437806		48 hr	0.893588	0.780138	0.932752		48 hr	0.121271	0.154401	0.190341		48 hr	0.497288	0.364233	0.418841		48 hr	0.110203	0.122266	0.139824
72 hr	0.659629	0.60754	0.702741		72 hr	0.141687	0.0880248	0.0586827		FK 866					72 hr	0.890078	0.648153	0.857396		72 hr	0.124696	0.227489	0.269089		72 hr	0.659792	0.492915	0.614203		72 hr	0.134862	0.120102	0.134447
cherry					cytNmnat1					0 hr	0.108974	0.0989635	0.0806341		NmR					Nrk1 NmR					Nampt					NMN DD
0 hr	0.184199	0.176505	0.195457		0 hr	0.130613	0.129081	0.123275		6 hr	0.139116	0.106162	0.0801346		0 hr	0.145759	0.167182	0.165422		0 hr	0.151826	0.148771	0.125774		0 hr	0.167717	0.16992	0.155412		0 hr	0.114785	0.121414	0.0917135
9 hr	0.821603	0.716879	0.685424		9 hr	0.096408	0.0921399	0.0846937		9 hr	0.305999	0.20771	0.181092		9 hr	0.163304	0.173962	0.184625		12 hr	0.162911	0.144422	0.134517		9 hr	0.161534	0.137549	0.153872		9 hr	0.187066	0.133085	0.100123
24 hr	0.895952	0.835901	0.86295		24 hr	0.099824	0.0746653	0.0600177		24 hr	0.641831	0.524836	0.478692		24 hr	0.529262	0.52721	0.508816		24 hr	0.19499	0.15031	0.134715		24 hr	0.13852	0.147868	0.172405		24 hr	0.187066	0.133085	0.100123
48 hr	0.91304	0.863091	0.893746		48 hr	0.108488	0.0769919	0.0544773		FK 866					48 hr	0.684959	0.719969	0.778104		48 hr	0.226014	0.192538	0.179408		48 hr	0.220851	0.258418	0.293773		48 hr	0.198648	0.141272	0.114388
72 hr	0.886411	0.832862	0.895285		72 hr	0.110492	0.0656483	0.0528771		0 hr	0.189904	0.213935	0.21251		72 hr	0.643378	0.653018	0.723776		72 hr	0.263368	0.341353	0.345468		72 hr	0.369719	0.436045	0.452055		72 hr	0.187066	0.133085	0.100123
cherry					cytNmnat1					6 hr	0.205032	0.196199	0.201801		NmR					Nrk1 NmR					Nampt					NMN DD
0 hr	0.107583	0.149689	0.143659		0 hr	0.125303	0.128637	0.124538		9 hr	0.361565	0.292881	0.305837		0 hr	0.131464	0.136755	0.120584		0 hr	0.15335	0.105352	0.121178		0 hr	0.075494	0.0689022	0.0639247		0 hr	0.11468	0.11978	0.0999601
9 hr	0.396667	0.47677	0.487513		9 hr	0.0970336	0.0938726	0.0798472		24 hr	0.499691	0.542519	0.588204		9 hr	0.140055	0.145701	0.131841		9 hr	0.153817	0.14765	0.18495		9 hr	0.055251	0.0428573	0.0445838		9 hr	0.149375	0.1657	0.101151
24 hr	0.66908	0.765643	0.785071		24 hr	0.0835265	0.0747727	0.067461							24 hr	0.417813	0.456648	0.411993		24 hr	0.19145	0.207067	0.2358		24 hr	0.0920159	0.0716211	0.0518957		24 hr	0.149375	0.1657	0.101151
48 hr	0.798212	0.796743	0.806133		48 hr	0.0730064	0.0591638	0.0640713							48 hr	0.682368	0.657417	0.784552		48 hr	0.1913	0.243	0.262217		48 hr	0.353774	0.286313	0.290408		48 hr	0.199632	0.1912	0.12268
72 hr	0.733524	0.723729	0.862189		72 hr	0.0682141	0.0612363	0.0515218							72 hr	0.694914	0.649259	0.770006		72 hr	0.2046	0.268217	0.30205		72 hr	0.427329	0.560668	0.390181		72 hr	0.149375	0.1657	0.101151
control	Ave	Std			cytNmnat1	Ave	Std			FK866	Ave	Std			NR	Ave	Std			NRK1 + NR	Ave	Std			NAMPT	Ave	Std			NMN DD	Ave	Std
0 hr	0.157036	0.0260863			0 hr	0.131619	0.0165746			0 hr	0.139666	0.051906			0 hr	0.144356	0.0177243			0 hr	0.139237	0.0181309			0 hr	0.117034	0.0416123			0 hr	0.11235	0.0100091
9 hr	0.627323	0.143861			9 hr	0.100226	0.0291015			6 hr	0.146872	0.0463851			9 hr	0.163372	0.0263321			9 hr	0.152702	0.0162771			9 hr	0.10159	0.0459873			9 hr	0.1292	0.0326386
24 hr	0.81824	0.0691499			24 hr	0.0879884	0.0314839			9 hr	0.263974	0.0641519			24 hr	0.450851	0.0708841			24 hr	0.168837	0.0406871			24 hr	0.127125	0.047422			24 hr	0.133201	0.0312459
48 hr	0.843696	0.0418687			48 hr	0.0819985	0.0344857			24 hr	0.544757	0.0657902			48 hr	0.768205	0.0950018			48 hr	0.19561	0.0435164			48 hr	0.331544	0.0861825			48 hr	0.148902	0.0371886
72 hr	0.767101	0.104996			72 hr	0.0775982	0.0305073								72 hr	0.725553	0.0943362			72 hr	0.260703	0.0691753			72 hr	0.489212	0.101219			72 hr	0.136212	0.028361
control										t-test
0 hr	0.145036	0.15908	0.152117	0.184199	0.176505	0.195457	0.107583	0.149689	0.143659
9 hr	0.767681	0.663435	0.629937	0.821603	0.716879	0.685424	0.396667	0.47677	0.487513	4.50045e-08
24 hr	0.869405	0.850482	0.829676	0.895952	0.835901	0.86295	0.66908	0.765643	0.785071	9.85384e-15
48 hr	0.845283	0.821281	0.855731	0.91304	0.863091	0.893746	0.798212	0.796743	0.806133	9.20682e-18
72 hr	0.659629	0.60754	0.702741	0.886411	0.832862	0.895285	0.733524	0.723729	0.862189	1.24284e-11
													0.145036	0.15908	0.152117	0.184199	0.176505	0.195457	0.107583	0.149689	0.143659
cytNmnat1										t-test			0.767681	0.663435	0.629937	0.821603	0.716879	0.685424	0.396667	0.47677	0.487513
0 hr	0.174075	0.132228	0.116824	0.130613	0.129081	0.123275	0.125303	0.128637	0.124538				0.869405	0.850482	0.829676	0.895952	0.835901	0.86295	0.66908	0.765643	0.785071
9 hr	0.172819	0.109968	0.0752563	0.096408	0.0921399	0.0846937	0.0970336	0.0938726	0.0798472	0.0125246			0.845283	0.821281	0.855731	0.91304	0.863091	0.893746	0.798212	0.796743	0.806133
24 hr	0.163356	0.100011	0.0682607	0.099824	0.0746653	0.0600177	0.0835265	0.0747727	0.067461	0.00203126			0.659629	0.60754	0.702741	0.886411	0.832862	0.895285	0.733524	0.723729	0.862189
48 hr	0.162656	0.0816408	0.0574916	0.108488	0.0769919	0.0544773	0.0730064	0.0591638	0.0640713	0.00129923			0.174075	0.132228	0.116824	0.130613	0.129081	0.123275	0.125303	0.128637	0.124538
72 hr	0.141687	0.0880248	0.0586827	0.110492	0.0656483	0.0528771	0.0682141	0.0612363	0.0515218	0.000257264			0.172819	0.109968	0.0752563	0.096408	0.0921399	0.0846937	0.0970336	0.0938726	0.0798472
													0.163356	0.100011	0.0682607	0.099824	0.0746653	0.0600177	0.0835265	0.0747727	0.067461
FK 866										t-test			0.162656	0.0816408	0.0574916	0.108488	0.0769919	0.0544773	0.0730064	0.0591638	0.0640713
0 hr	0.1349	0.117801	0.0993704	0.108974	0.0989635	0.0806341	0.189904	0.213935	0.21251				0.141687	0.0880248	0.0586827	0.110492	0.0656483	0.0528771	0.0682141	0.0612363	0.0515218
6 hr	0.158294	0.130947	0.104161	0.139116	0.106162	0.0801346	0.205032	0.196199	0.201801	0.760155			0.1349	0.117801	0.0993704	0.108974	0.0989635	0.0806341	0.189904	0.213935	0.21251
9 hr	0.291569	0.255573	0.173539	0.305999	0.20771	0.181092	0.361565	0.292881	0.305837	0.000349438			0.158294	0.130947	0.104161	0.139116	0.106162	0.0801346	0.205032	0.196199	0.201801
24 hr	0.587258	0.601972	0.437806	0.641831	0.524836	0.478692	0.499691	0.542519	0.588204	1.2665e-10			0.291569	0.255573	0.173539	0.305999	0.20771	0.181092	0.361565	0.292881	0.305837
													0.587258	0.601972	0.437806	0.641831	0.524836	0.478692	0.499691	0.542519	0.588204
NmR										t-test			0.15346	0.121638	0.15694	0.145759	0.167182	0.165422	0.131464	0.136755	0.120584
0 hr	0.15346	0.121638	0.15694	0.145759	0.167182	0.165422	0.131464	0.136755	0.120584				0.154705	0.15777	0.218386	0.163304	0.173962	0.184625	0.140055	0.145701	0.131841
9 hr	0.154705	0.15777	0.218386	0.163304	0.173962	0.184625	0.140055	0.145701	0.131841	0.0911913			0.305539	0.426671	0.473707	0.529262	0.52721	0.508816	0.417813	0.456648	0.411993
24 hr	0.305539	0.426671	0.473707	0.529262	0.52721	0.508816	0.417813	0.456648	0.411993	1.03019e-09			0.136285	0.154586	0.156012	0.151826	0.148771	0.125774	0.15335	0.105352	0.121178
													0.130811	0.16092	0.15432	0.162911	0.144422	0.134517	0.153817	0.14765	0.18495
Nrk1 NmR										t-test			0.12643	0.116343	0.162432	0.19499	0.15031	0.134715	0.19145	0.207067	0.2358
0 hr	0.136285	0.154586	0.156012	0.151826	0.148771	0.125774	0.15335	0.105352	0.121178				0.121271	0.154401	0.190341	0.226014	0.192538	0.179408	0.1913	0.243	0.262217
12 hr	0.130811	0.16092	0.15432	0.162911	0.144422	0.134517	0.153817	0.14765	0.18495	0.116819			0.124696	0.227489	0.269089	0.263368	0.341353	0.345468	0.2046	0.268217	0.30205
24 hr	0.12643	0.116343	0.162432	0.19499	0.15031	0.134715	0.19145	0.207067	0.2358	0.0635368			0.107641	0.119845	0.124454	0.167717	0.16992	0.155412	0.075494	0.0689022	0.0639247
48 hr	0.121271	0.154401	0.190341	0.226014	0.192538	0.179408	0.1913	0.243	0.262217	0.00246396			0.109059	0.0910927	0.118513	0.161534	0.137549	0.153872	0.055251	0.0428573	0.0445838
72 hr	0.124696	0.227489	0.269089	0.263368	0.341353	0.345468	0.2046	0.268217	0.30205	0.000107967			0.196888	0.122921	0.149994	0.13852	0.147868	0.172405	0.0920159	0.0716211	0.0518957
													0.497288	0.364233	0.418841	0.220851	0.258418	0.293773	0.353774	0.286313	0.290408
Nampt										t-test			0.659792	0.492915	0.614203	0.369719	0.436045	0.452055	0.427329	0.560668	0.390181
0 hr	0.107641	0.119845	0.124454	0.167717	0.16992	0.155412	0.075494	0.0689022	0.0639247				0.112446	0.119806	0.116565	0.114785	0.121414	0.0917135	0.11468	0.11978	0.0999601
9 hr	0.109059	0.0910927	0.118513	0.161534	0.137549	0.153872	0.055251	0.0428573	0.0445838	0.46586			0.101576	0.0972446	0.127478	0.187066	0.133085	0.100123	0.149375	0.1657	0.101151
24 hr	0.196888	0.122921	0.149994	0.13852	0.147868	0.172405	0.0920159	0.0716211	0.0518957	0.637842			0.113845	0.102616	0.145845	0.187066	0.133085	0.100123	0.149375	0.1657	0.101151
48 hr	0.497288	0.364233	0.418841	0.220851	0.258418	0.293773	0.353774	0.286313	0.290408	4.88372e-06			0.110203	0.122266	0.139824	0.198648	0.141272	0.114388	0.199632	0.1912	0.12268
72 hr	0.659792	0.492915	0.614203	0.369719	0.436045	0.452055	0.427329	0.560668	0.390181	2.07724e-08			0.134862	0.120102	0.134447	0.187066	0.133085	0.100123	0.149375	0.1657	0.101151
													aov(formula = flux ~ genes, data = NADdeg)
NMN DD										t-test
0 hr	0.112446	0.119806	0.116565	0.114785	0.121414	0.0917135	0.11468	0.11978	0.0999601				Terms:					Shapiro-Wilk normality test
9 hr	0.101576	0.0972446	0.127478	0.187066	0.133085	0.100123	0.149375	0.1657	0.101151	0.158106			genes Residuals
24 hr	0.113845	0.102616	0.145845	0.187066	0.133085	0.100123	0.149375	0.1657	0.101151	0.0747057			Sum of Squares 14.409931 0.796119
48 hr	0.110203	0.122266	0.139824	0.198648	0.141272	0.114388	0.199632	0.1912	0.12268	0.0116463			Deg. of Freedom 31 256					W = 0.74624, p-value < 2.2e-16
72 hr	0.134862	0.120102	0.134447	0.187066	0.133085	0.100123	0.149375	0.1657	0.101151	0.0300765
													Residual standard error: 0.05576593
													Estimated effects may be unbalanced
													> results=aov(flux~genes, data=NADdeg)
													> summary(results)
													Df Sum Sq Mean Sq F value Pr(>F)
													genes 31 14.410 0.4648 149.5 <2e-16 ***
													Residuals 256 0.796 0.0031
													---
													Signif. codes: 0 ‘***’ 0.001 ‘**’ 0.01 ‘*’ 0.05 ‘.’ 0.1 ‘ ’ 1
													> pairwise.t.test(flux,genes, p.adjust="holm")
													Pairwise comparisons using t tests with pooled SD
													data: flux and genes
													cont 0 hr cont 24 hr cont 48 hr cont 72 hr cont 9 hr
													cont 24 hr < 2e-16 - - - -
													cont 48 hr < 2e-16 1.00000 - - -
													cont 72 hr < 2e-16 1.00000 0.88650 - -
													cont 9 hr < 2e-16 1.4e-09 3.0e-12 6.3e-05 -
													cytNmnat1 0 hr 1.00000 < 2e-16 < 2e-16 < 2e-16 < 2e-16
													cytNmnat1 24 hr 1.00000 < 2e-16 < 2e-16 < 2e-16 < 2e-16
													cytNmnat1 48 hr 1.00000 < 2e-16 < 2e-16 < 2e-16 < 2e-16
													cytNmnat1 72 hr 0.63653 < 2e-16 < 2e-16 < 2e-16 < 2e-16
													cytNmnat1 9 hr 1.00000 < 2e-16 < 2e-16 < 2e-16 < 2e-16
													FK 0 hr 1.00000 < 2e-16 < 2e-16 < 2e-16 < 2e-16
													FK 24 hr < 2e-16 < 2e-16 < 2e-16 6.6e-13 0.43866
													FK 6 hr 1.00000 < 2e-16 < 2e-16 < 2e-16 < 2e-16
													FK 9 hr 0.01555 < 2e-16 < 2e-16 < 2e-16 < 2e-16
													Nampt 0 hr 1.00000 < 2e-16 < 2e-16 < 2e-16 < 2e-16
													Nampt 24 hr 1.00000 < 2e-16 < 2e-16 < 2e-16 < 2e-16
													Nampt 48 hr 5.4e-08 < 2e-16 < 2e-16 < 2e-16 < 2e-16
													Nampt 72 hr < 2e-16 < 2e-16 < 2e-16 < 2e-16 8.6e-05
													Nampt 9 hr 1.00000 < 2e-16 < 2e-16 < 2e-16 < 2e-16
													NMN DD 0 hr 1.00000 < 2e-16 < 2e-16 < 2e-16 < 2e-16
													NMN DD 24 hr 1.00000 < 2e-16 < 2e-16 < 2e-16 < 2e-16
													NMN DD 48 hr 1.00000 < 2e-16 < 2e-16 < 2e-16 < 2e-16
													NMN DD 72 hr 1.00000 < 2e-16 < 2e-16 < 2e-16 < 2e-16
													NMN DD 9 hr 1.00000 < 2e-16 < 2e-16 < 2e-16 < 2e-16
													NmR 0 hr 1.00000 < 2e-16 < 2e-16 < 2e-16 < 2e-16
													NmR 24 hr < 2e-16 < 2e-16 < 2e-16 < 2e-16 3.5e-08
													NmR 9 hr 1.00000 < 2e-16 < 2e-16 < 2e-16 < 2e-16
													Nrk1+NmR 0 hr 1.00000 < 2e-16 < 2e-16 < 2e-16 < 2e-16
													Nrk1+NmR 24 hr 1.00000 < 2e-16 < 2e-16 < 2e-16 < 2e-16
													Nrk1+NmR 48 hr 1.00000 < 2e-16 < 2e-16 < 2e-16 < 2e-16
													Nrk1+NmR 72 hr 0.02541 < 2e-16 < 2e-16 < 2e-16 < 2e-16
													Nrk1+NmR 9 hr 1.00000 < 2e-16 < 2e-16 < 2e-16 < 2e-16
