# Supplementary material for: NMNAT1 inhibits axon degeneration via blockade of SARM1-mediated NAD+ depletion
Source: eLife. 2016 Oct 13;5:e19749. doi: 10.7554/eLife.19749 (PMC5063586; doi:10.7554/eLife.19749)
Supplement: Figure 2—source data 1. — Steady state axonal NAD+ (Figure 2d) and NMN (Figure 2e) levels at 0, 1, 2, 3, 6 hr post axotomy. DOI: http://dx.doi.org/10.7554/eLife.19749.006 [file elife-19749-fig2-data1.xlsx]

## Sheet: Fig 2a
			relative
FK866	NMN	NAD
0hr	0.0168	1.6093	1.125	1.16251
	0.0134	1.2536	0.897321	0.905562
	0.0146	1.2901	0.977679	0.931929
2hr	0.0124	1.0212	0.830357	0.737684
	0.012	1.2826	0.803571	0.926511
	0.0114	0.9918	0.763393	0.716446
4hr	0.0101	1.0471	0.676339	0.756393
	0.0116	1.006	0.776786	0.726704
	0.0095	0.8756	0.636161	0.632507
6hr	0.0099	0.9609	0.662946	0.694125
	0.0104	0.9275	0.696429	0.669998
	0.0089	0.6974	0.595982	0.50378

## Sheet: Fig 2b,c
	NaMN	NMN	NaAD	NAD		NaMN	NMN	NaAD	NAD
control	0	1.04576	0	1.0378		0	1.01076	2.17429e-05	1.05022
	0	1.0498	0	1.04016		0	0.0548594	2.38885e-05	0.0911647
	0	0.904441	0	0.922039
control	0	1.01473	4.51583e-05	1.1499
	0	1.00793	4.51583e-05	0.993133
	0	1.04193	4.01407e-05	1.15827
Nampt	0	2.41857	0	2.94863		0	2.75935	0	2.85057
	0	2.26514	0	3.10203		0	0.501089	0	0.542735
	0	2.24495	0	2.94461
Nampt		3.10784		3.07585
		3.19608		1.76892
		3.32353		3.26337
NRK1	0	1.24361	0	1.07591		0	1.15113	1.08714e-05	1.07976
	0	1.23149	0	1.00655		0	0.130023	1.36185e-05	0.0798093
	0	1.30417	0	1.07023
NRK1	0	1.11671	2.50879e-05	1.01748
	0	1.04023	1.00352e-05	1.22977
	0	0.970538	3.01055e-05	1.07862
Nrk1+NmR	0	4.34958	0.000812849	5.05005		0	5.05657	0.000408933	4.1735
	0	4.14561	0.00074762	5.40809		0	0.833942	0.000450329	1.33291
	0	4.42266	0.00089313	5.49379
Nrk1 + NmR	0	5.94608	0	3.41349
	0	5.62255	0	2.24544
	0	5.85294	0	3.43016
NmR	0.0441327	2.8125		1.44433		0.0135705	2.33298	0	1.6254
	0.0236059	3.1875		1.37269		0.0178171	1.67051	0	0.381634
	0.0136846	5.0625		1.45924
NmR	0	0.956931	0	1.60806
	0	0.851952	0	2.38854
	0	1.12651	0	1.47952
cytNmnat1	0	1.08614	0	1.50675		0	0.992114	1.42165e-05	1.46853
	0	1.17093	0	1.57303		0	0.127989	1.83445e-05	0.0766124
	0	1.04576	0	1.49538
cytNmnat1	0	0.848159	2.50879e-05	1.36207
	0	0.921246	4.51583e-05	1.47521
	0	0.880453	1.50528e-05	1.39876
DD	1.17857	0.154242	0.897176	0.0449358		1	0.125829	1	0.114348
	1.03571	0.385604	0.997713	0.055263		0.125844	0.138427	0.105691	0.0681932
	0.785714	0.115681	1.10511	0.056431
DD	0.995487	0.0497238	0.919411	0.1782
	0.996284	0.0497238	0.929649	0.17561
	1.00823	0	1.15094	0.175651

## Sheet: Fig 2d,e
	control (cherry)			cytNMNAT1			NMN deamidase			NAMPT			NRK1 + NR (100uM)
	NMN	NAD		NMN	NAD		NMN	NAD		NMN	NAD		NMN	NAD
0 HR	0.0094	0.2588		0.0138	0.6144		0.0004	0.1154		0.1929	1.8292		0.0988	1.7554
	0.0117	0.2738		0.0222	0.4696		0	0.1727		0.1627	3.1702		0.0805	1.4804
	0.009	0.2697		0.0133	0.2589		0.0054	0.0638		0.1172	1.195		0.107	1.6094
1 HR	0.0095	0.2479		0.0138	0.524		0	0.1543		0.1733	2.6808		0.1198	1.3114
	0.0161	0.236		0.0209	0.4561		0	0.1065		0.2142	3.09		0.0859	1.1263
	0.0144	0.2464		0.0135	0.2062		0.0051	0.0583		0.1449	1.3842		0.1106	1.1917
2HR	0.0183	0.1632		0.0136	0.4032		0	0.1434		0.2705	2.7144		0.1462	0.8904
	0.0183	0.1253		0.0194	0.4871		0	0.1266		0.1597	2.2769		0.1215	0.6841
	0.0223	0.1675		0.014	0.1803		0.0053	0.06		0.1579	1.1512		0.1341	0.8926
3HR	0.0121	0.0497		0.0141	0.4714		0	0.1502		0.2581	2.0728		0.1791	0.8326
	0.0158	0.077		0.0196	0.4917		0.0003	0.1252		0.2483	2.3378		0.2087	1.1056
	0.0238	0.0841		0.0154	0.16		0.0046	0.0562		0.1676	1.197		0.165	0.678
6HR	0.0072	0.0033		0.0146	0.3774		0	0.1845		0.2729	1.1009		0.2054	0.3685
	0.0061	0.0026		0.02	0.5516		0	0.2205		0.1766	1.3795		0.2615	0.5087
	0.0088	0.0053		0.0154	0.1638		0.0053	0.0574		0.1874	1.0457		0.2234	0.5394
