# Supplementary material for: NMNAT1 inhibits axon degeneration via blockade of SARM1-mediated NAD+ depletion
Source: eLife. 2016 Oct 13;5:e19749. doi: 10.7554/eLife.19749 (PMC5063586; doi:10.7554/eLife.19749)
Supplement: Figure 2—source data 2. — DOI: http://dx.doi.org/10.7554/eLife.19749.007 [file elife-19749-fig2-data2.xlsx]

## Sheet: Sheet1
Basal NAD+ metabolite of wild-type and SARM1KO DRG neurons
	NaMN	NMN	NaAD	NAD	ATP			NMN/ATP		NAD/ATP
wild-type	ND	0.0084	ND	5.9165	213.161			3.94069e-05		0.027756
wild-type	ND	0.0078	ND	4.25	153.468			5.08248e-05		0.027693
wild-type	ND	0.0082	ND	4.8735	182.948			4.48214e-05		0.0266387
wild-type	ND	0.0075	ND	4.9512	174.859			4.28918e-05		0.0283154
wild-type	ND	0.0069	ND	4.2584	138.404			4.98541e-05		0.0307679
wild-type	ND	0.0076	ND	6.5964	244.526			3.10805e-05		0.0269763
SARM1 KO	ND	0.0086	ND	4.9973	193.35			4.44788e-05		0.0258458
SARM1 KO	ND	0.0098	ND	5.812	242.374			4.04333e-05		0.0239794
SARM1 KO	ND	0.0076	ND	5.3942	216.042			3.51784e-05		0.0249684
SARM1 KO	ND	0.0076	ND	6.4025	226.056			3.362e-05		0.0283226
SARM1 KO	ND	0.008	ND	6.2141	228.215			3.50547e-05		0.0272292
SARM1 KO	ND	0.0067	ND	6.01	204.249			3.28031e-05		0.0294249
	NaMN	NMN	NaAD	NAD	ATP			NMN/ATP		NAD/ATP
wt average	ND	0.00773333	ND	5.141	184.561			4.31466e-05		0.0280246
wt SD		0.000535413		0.938087	39.0071			7.2992e-06		0.00147054
SARM1KO average		0.0081		5.24813	196.077			4.226e-05		0.0270873
SARM1 KO SD		0.0010198		0.825443	41.1023			6.29081e-06		0.00230083
