# Supplementary material for: NMNAT1 inhibits axon degeneration via blockade of SARM1-mediated NAD+ depletion
Source: eLife. 2016 Oct 13;5:e19749. doi: 10.7554/eLife.19749 (PMC5063586; doi:10.7554/eLife.19749)
Supplement: Figure 2—source data 3. — DOI: http://dx.doi.org/10.7554/eLife.19749.008 [file elife-19749-fig2-data3.xlsx]

## Sheet: Sheet1
	control (cherry)			cytNMNAT1			NMN deamidase			NAMPT			NRK1 + NR (100uM)					control	cytNMNAT1	NMN deamidase	NAMPT	NRK1 + NR
	NMN		AxP(adenylate pool)	NMN		AxP (adenylate pool)	NMN		AxP (adenylate pool)	NMN		AxP (adenylate pool)	NMN		AxP (adenylate pool)			NMN / AxP	NMN / AxP	NMN / AxP	NMN / AxP	NMN / AxP
0 HR	0.0094		2.0736	0.0138		4.5251	0.0004		3.155	0.1929		5.9057	0.0988		2.3976			0.00453318	0.00304966	0.000126783	0.0326634	0.0412079
	0.0117		2.0656	0.0222		2.7342	0		3.5636	0.1627		6.6592	0.0805		2.1297			0.00566421	0.00811938	0	0.0244324	0.0377988
	0.009		2.0683	0.0133		2.4242	0.0054		1.3677	0.1172		1.9217	0.107		2.3216			0.0043514	0.00548635	0.00394823	0.0609877	0.0460889
1 HR	0.0095		1.9077	0.0138		3.8958	0		3.6123	0.1733		6.992	0.1198		2.2324			0.00497982	0.00354228	0	0.0247855	0.0536642
	0.0161		1.9229	0.0209		2.7785	0		3.2555	0.2142		5.8217	0.0859		2.046			0.00837277	0.00752204	0	0.0367934	0.0419844
	0.0144		1.9226	0.0135		1.8654	0.0051		1.3124	0.1449		2.308	0.1106		2.014			0.00748986	0.00723705	0.00388601	0.0627816	0.0549156
2HR	0.0183		1.9962	0.0136		2.9187	0		3.5105	0.2705		6.9356	0.1462		1.7109			0.00916742	0.00465961	0	0.0390017	0.0854521
	0.0183		1.5461	0.0194		3.1074	0		3.5597	0.1597		6.1792	0.1215		1.666			0.0118362	0.00624316	0	0.0258448	0.0729292
	0.0223		2.0646	0.014		1.6962	0.0053		1.3703	0.1579		1.5767	0.1341		1.9438			0.0108011	0.00825374	0.00386777	0.100146	0.0689886
3HR	0.0121		1.2413	0.0141		3.3992	0		3.9243	0.2581		7.1462	0.1791		2.2176			0.00974785	0.00414803	0	0.0361171	0.080763
	0.0158		1.5681	0.0196		2.7974	0.0003		3.9819	0.2483		6.2646	0.2087		2.1537			0.0100759	0.00700651	7.53409e-05	0.0396354	0.096903
	0.0238		1.6096	0.0154		1.5178	0.0046		1.2369	0.1676		2.061	0.165		1.54			0.0147863	0.0101463	0.00371897	0.0813197	0.107143
6HR	0.0072		0.2963	0.0146		2.4549	0		4.5672	0.2729		6.2316	0.2054		1.7555			0.0242997	0.00594729	0	0.0437929	0.117004
	0.0061		0.29	0.02		3.1096	0		4.9517	0.1766		5.0812	0.2615		1.9678			0.0210345	0.0064317	0	0.0347556	0.13289
	0.0088		0.3362	0.0154		1.5842	0.0053		1.2997	0.1874		2.1365	0.2234		1.8327			0.0261749	0.00972099	0.00407786	0.0877136	0.121897
