# Supplementary material for: NMNAT1 inhibits axon degeneration via blockade of SARM1-mediated NAD+ depletion
Source: eLife. 2016 Oct 13;5:e19749. doi: 10.7554/eLife.19749 (PMC5063586; doi:10.7554/eLife.19749)
Supplement: Figure 3—source data 1. — Axonal degeneration index at 0, 9, 24, 48, 72 hr post axotomy of control and NMN deamidase expressing neurons with or without NMN synthetase or NMN synthetase + NR (Figure 3c). DOI: http://dx.doi.org/10.7554/eLife.19749.012 [file elife-19749-fig3-data1.xlsx]

## Sheet: Fig3 a,b
	Relative values
	NaMN	NMN	NaAD	NAD		NaMN	NMN	NaAD	NAD
Control	0	0.903315	0.000126441	1.01658		0.00121641	1	5.56192e-05	1
	0	0.961326	7.66307e-05	1.004		0.00184322	0.0805425	5.46906e-05	0.0324938
	0	1.13536	9.19568e-05	0.979419
	0	1.07198	8.99257e-05	1.00727
	0	0.940874	0	1.02695
	0	0.987147	0.000115619	0.965781
	0.00376326	1.08333	0	0.995444
	0.00307903	0.916667	0	0.948653
	0.00410537	1	0	1.0559
NMN DD	0.984608	0.282638	1.39195	0.244536		1	0.1556	1	0.348639
	0.996524	0.298789	0.704282	0.260633		0.13059	0.137033	0.297784	0.135802
	1.01887	0.318977	0.903768	0.23412
	0.84569	0	0.943054	0.23091
	0.853448	0	0.939506	0.264508
	1.30086	0	1.11744	0.325799
	0.998632	0.166667	1.20391	0.53703
	1.00342	0.25	1.33164	0.526617
	0.997947	0.0833333	0.464453	0.513601
NMN DD + NMN SN	0.0550804	0.75	0	1.18079		0.0344395	0.497685	0	1.02059
	0.0550804	0.666667	0	1.22348		0.0137006	0.252041	0	0.178234
	0.0434485	0.666667	0	1.1528
	0.023948	0.416667	0	1.00996
	0.0311324	0.75	0	1.12951
	0.0314745	0.666667	0	1.09846
	0.0297639	0.1875	0	0.785031
	0.0205269	0.1875	0	0.828164
	0.0195005	0.1875	0	0.777127
NMN DD + NMN SN + NR	1.625	0.879177	0.00637188	1.59771		1.04297	3.77619	0.00278056	1.90997
	1.25	0.886889	0.00765654	1.66422		0.413514	3.15446	0.00433828	0.223664
	1.58929	1.06427	0.0109966	2.11604
	0.523777	2.5	0	1.76969
	0.566883	2.91667	0	1.8252
	0.614095	3.25	0	1.82774
	1.0364	7.54625	0	2.07202
	1.13019	9.85297	0	2.249
	1.05114	5.08952	0	2.06813
NMN SN	0	1.02602	0	0.978416		0.00647611	0.986419	2.23004e-06	1.06046
	0	1.07063	0	1.0226		0.0103354	0.14602	5.0868e-06	0.11399
	0	0.903346	0	0.998982
	0	0.992635	0	1.35007
	0	0.936544	1.50528e-05	1.07917
	0	0.933144	5.01759e-06	1.04337
	0.0261277	1.22575	0	0.975843
	0.012059	1.08927	0	1.05038
	0.0200983	0.700429	0	1.04527

## Sheet: Fig 3c
cherry					NMN DD					NMN DD + SN					NMN DD + SN + 5mM NR					NMN SN
0 hr	0.156227	0.154911	0.17133		0 hr	0.159423	0.200313	0.17941		0 hr	0.230445	0.206873	0.181465		0 hr	0.151146	0.150451	0.136041		0 hr	0.22655	0.235615	0.210757
9 hr	0.673658	0.854726	0.797124		9 hr	0.150931	0.184544	0.152939		9 hr	0.198593	0.204723	0.166151		9 hr	0.135265	0.150786	0.114965		9 hr	0.322429	0.224864	0.451998
24 hr	0.876533	0.928648	0.830343		24 hr	0.149293	0.194751	0.183137		24 hr	0.238267	0.250821	0.174355		24 hr	0.124547	0.130893	0.0974543		24 hr	0.775084	0.70594	0.854705
48 hr	0.901012	0.943063	0.855062		48 hr	0.128269	0.187065	0.16999		48 hr	0.210964	0.213937	0.155367		48 hr	0.120778	0.132996	0.0885907		48 hr	0.729574	0.79188	0.872344
72 hr	0.940833	0.931726	0.73484		72 hr	0.132748	0.213248	0.179684		72 hr	0.184339	0.176906	0.142283		72 hr	0.13671	0.110203	0.0784163		72 hr	0.665348	0.779395	0.813725
cherry					NMN DD					NMN DD + SN					NMN DD + SN + 5mM NR					NMN SN
0 hr	0.244161	0.266864	0.222749		0 hr	0.151399	0.171059	0.149966		0 hr	0.0839545	0.0904029	0.085345		0 hr	0.130967	0.135933	0.129317		0 hr	0.221952	0.199574	0.176807
9 hr	0.448883	0.441663	0.584917		9 hr	0.185826	0.231199	0.205046		9 hr	0.0752492	0.0625574	0.0588067		9 hr	0.185317	0.135517	0.156833		9 hr	0.558898	0.571897	0.594261
24 hr	0.85858	0.745731	0.832366		24 hr	0.192697	0.27587	0.237358		24 hr	0.0784321	0.0625261	0.0548686		24 hr	0.1802	0.16855	0.1768		24 hr	0.883184	0.89657	0.892847
48 hr	0.856483	0.756895	0.834418		48 hr	0.175314	0.284108	0.270533		48 hr	0.070434	0.063319	0.0500542		48 hr	0.2159	0.170417	0.15475		48 hr	0.916037	0.914992	0.845094
72 hr	0.795622	0.722892	0.715464		72 hr	0.181979	0.28016	0.249774		72 hr	0.0577303	0.0570669	0.0501639		72 hr	0.2378	0.18405	0.20285		72 hr	0.824298	0.804706	0.686221
cherry					NMN DD					NMN DD + SN					NMN DD + SN + 5mM NR					NMN SN
0 hr	0.118659	0.0986832	0.105333		0 hr	0.114698	0.124673	0.11453		0 hr	0.152019	0.13803	0.150996		0 hr	0.173017	0.198983	0.1753		0 hr	0.112289	0.111127	0.110503
9 hr	0.750408	0.851426	0.865632		9 hr	0.11165	0.127143	0.122066		9 hr	0.131416	0.107296	0.151843		9 hr	0.200117	0.16855	0.196017		9 hr	0.239602	0.21687	0.447283
24 hr	0.836227	0.926723	0.928931		24 hr	0.0972937	0.110732	0.122479		24 hr	0.0994861	0.0818908	0.111534		24 hr	0.20065	0.183683	0.196567		24 hr	0.4938	0.464405	0.591725
48 hr	0.709743	0.938895	0.94128		48 hr	0.090464	0.100495	0.118765		48 hr	0.088348	0.0817187	0.111763		48 hr	0.194717	0.1782	0.2052		48 hr	0.465461	0.427729	0.595173
72 hr	0.552158	0.948776	0.957156		72 hr	0.0888098	0.122856	0.106655		72 hr	0.0834348	0.0783022	0.120108		72 hr	0.208317	0.202283	0.23155		72 hr	0.385248	0.324973	0.481005
control	Ave	Std			NMN DD	Ave	Std			NMN DD + SN	Ave	Std			NMN DD + SN + 5mM NR	Ave	Std			NMN SN	Ave	Std
0 hr	0.170991	0.061216			0 hr	0.151719	0.0296853			0 hr	0.146614	0.0534266			0 hr	0.153462	0.024098			0 hr	0.178353	0.0530246
9 hr	0.696493	0.169523			9 hr	0.163483	0.0406927			9 hr	0.128515	0.0561081			9 hr	0.146447	0.0294824			9 hr	0.403122	0.155459
24 hr	0.862676	0.0606141			24 hr	0.173735	0.0595886			24 hr	0.12802	0.0747452			24 hr	0.146407	0.0358614			24 hr	0.728696	0.173684
48 hr	0.85965	0.0831492			48 hr	0.169445	0.0697922			48 hr	0.116212	0.0625674			48 hr	0.147239	0.0420649			48 hr	0.728698	0.188971
72 hr	0.811052	0.142171			72 hr	0.172879	0.0659041			72 hr	0.105593	0.0521982			72 hr	0.158338	0.0556934			72 hr	0.640547	0.194583
