# Supplementary material for: NMNAT1 inhibits axon degeneration via blockade of SARM1-mediated NAD+ depletion
Source: eLife. 2016 Oct 13;5:e19749. doi: 10.7554/eLife.19749 (PMC5063586; doi:10.7554/eLife.19749)
Supplement: Figure 4—source data 1. — DOI: http://dx.doi.org/10.7554/eLife.19749.014 [file elife-19749-fig4-data1.xlsx]

## Sheet: Fig 4b
NAD+ consumption rate % / hour
															Average	Stdv
Summary
control	uncut	-3.54939	-9.53738	-8.65428	-9.1328	-5.03656	-4.20844	-10.6965	-9.54904	-15.8455					8.46777	3.81271
	cut	-23.3845	-22.974	-23.0524	-22.4165	-22.3478	-22.3341	-19.3286	-20.2814	-19.463					21.7314	1.59124
SARM1 KO		-8.5417	-7.92258	-8.21924	-4.86301	-6.06457	-6.40788	-3.25255	-8.89078	-2.44709					6.28993	2.35363
		-12.0372	-10.1411	-12.5789	-8.4999	-8.36043	-5.69981	-8.48805	-3.85664	-1.2389					7.87787	3.71658
NAMPT		7.52722	-10.2689	-3.91086	-10.896	-9.95423	-9.89333	-8.31551	-8.42792	-7.9652	-6.75529	-4.74079	-6.16301		6.64699	4.97829
		-20.6519	-20.9894	-19.6985	-12.5203	-11.6802	-12.0506	-13.2335	-12.0617	-13.5886	-18.4196	-18.4183	-17.9395		15.9377	3.70474
cytNMNAT1		-7.42836	-4.87704	-7.42211	-2.20455	-1.25115	-0.383226	-9.26066	-11.0553	-9.82066					5.96701	3.94659
		-9.92966	-11.8119	-11.9745	-2.9986	-1.58559	-2.21696	-9.11599	-10.9353	-10.3581					7.88073	4.3149
NMN DD		4.04267	-9.16573	3.69433	-4.27282	-6.28554	-2.5891	-7.72284	-2.50721	-8.33548					3.68241	4.89691
		-1.04235	10.7716	11.7249	-8.72404	-14.9944	-7.89185	-9.42473	-2.94298	-5.93662					3.16228	9.08667
cytNMNAT1+ NR		-4.69579	-3.71381	-4.90333	-2.92973	-2.041	-1.1107	-1.80707	1.21292	-0.459936					2.27205	2.01111
		-4.21498	-3.9384	-1.49906	-4.39311	-2.76216	-6.92383	-6.18347	-5.03308	-2.23314					4.13125	1.77981
NMN DD + SN + NR		-4.74387	-3.76903	-3.20095	-2.34754	-0.376203	-2.15015	-0.965439	-0.33144	0.614594					1.91889	1.78577
		-4.39014	-5.34064	-6.17333	-8.5246	-6.67017	-6.27867	-5.39492	-8.44624	-5.82259					6.33792	1.38342
Detail
				D3 NAD			relative		D4 NAD			relative	total NAD	NAD			relative	Ave/Std	D3+D4 NAD	Ave/Std	total NAD	Ave/Std			light NAD ralative	% light NAD change per hour Ave/std	% light NAD change per hour Ave/std
cont	uncut 4hr		4 hr		477	0.0874522	0.2507		6.434	135	0.0380546	0.109092	0.424813	6.438	3084	0.299306	0.858024	0.710119	0.359792	0.289881	1.21782	1			-0.141976	-3.54939	-7.24702
cont	uncut 4hr		4 hr		266	0.0595077	0.170591		6.434	89	0.0289154	0.0828921	0.304177	6.438	1877	0.215754	0.618505	0.129301	0.253484	0.060562	0.871988	0.189599			-0.381495	-9.53738	3.23254
cont	uncut 4hr		4 hr		309	0.0656859	0.188302		6.434	66	0.0237429	0.0680642	0.317505	6.438	2042	0.228076	0.653829		0.256367		0.910196				-0.346171	-8.65428
cont	ax 4hr		4 hr		81	0.0271747	0.077902		6.434	12	0.00771769	0.0221244	0.0574338	6.438	61	0.0225414	0.0646197	0.0745204	0.100026	0.123279	0.164646	0.1978			-0.93538	-23.3845	-23.137
cont	ax 4hr		4 hr		118	0.0348238	0.0998298		6.434	32	0.0147328	0.0422348	0.0778257	6.438	86	0.0282691	0.0810395	0.0087166	0.142065	0.0213722	0.223104	0.030009			-0.91896	-22.974	0.217915
cont	ax 4hr		4 hr		104	0.032042	0.0918552		6.459	25	0.0125203	0.035892	0.0717369	6.438	81	0.0271747	0.077902		0.127747		0.205649				-0.922098	-23.0524
				D3 NAD			relative		D4 NAD			relative	total NAD	NAD			relative	Ave/Std	D3+D4 NAD	Ave/Std	total NAD	Ave/Std			light NAD ralative		% light NAD change per hour Ave/std
cont	d4Nam	uncut	4hr	6.411	246	0.0276689	0.151856		6.409	74	0.0103099	0.0565845	0.153622	6.413	1402	0.115643	0.634688	0.733175	0.208441	0.245037	0.843129	0.953594			-0.365312	-9.1328	-6.12593
cont	d4Nam	uncut	4hr	6.411	385	0.0399809	0.219429		6.409	104	0.013637	0.0748447	0.199115	6.413	1854	0.145497	0.798538	0.139282	0.294274	0.0442905	1.09281	0.156222			-0.201462	-5.03656	2.63673
cont	d4Nam	uncut	4hr	6.411	307	0.0331934	0.182177		6.409	64	0.0091504	0.0502206	0.193876	6.413	1948	0.151532	0.831662		0.232397		1.06406				-0.168338	-4.20844
cont	d4Nam	axotomy	4hr	6.411	112	0.0144933	0.0795445		6.409	34	0.00544115	0.0298629	0.0387634	6.413	154	0.0188289	0.10334	0.105355	0.109407	0.133313	0.212747	0.238668			-0.89666	-22.4165	-22.3661
cont	d4Nam	axotomy	4hr	6.411	169	0.0203235	0.111542		6.409	71	0.00996519	0.0546924	0.0496186	6.413	159	0.0193299	0.106089	0.00176695	0.166235	0.0294671	0.272324	0.0305322			-0.893911	-22.3478	0.0441738
cont	d4Nam	axotomy	4hr	6.411	128	0.0161743	0.0887704		6.409	42	0.00647303	0.0355262	0.0420771	6.413	160	0.0194297	0.106637		0.124297		0.230934				-0.893363	-22.3341
				D3 NAD			relative		D4 NAD			relative	total NAD	NAD			relative	Ave/Std	D3+D4 NAD	Ave/Std	total NAD	Ave/Std			light NAD ralative		% light NAD change per hour Ave/std
cont	d4Nam	uncut	4hr	6.185	127	0.203575	0.165805		6.208	36	0.108907	0.0887007	0.762078	6.188	627	0.449596	0.36618	0.595088	0.254506	0.354776	0.620685	0.873562	low ATP		-0.63382	-15.8455	-10.1228
cont	d4Nam	uncut	4hr	6.21	394	0.357029	0.244429		6.183	148	0.219635	0.150367	1.41236	6.188	2187	0.835701	0.572138		0.394796	0.0874243	0.966934	0.22148			-0.427862	-10.6965	0.811406
cont	d4Nam	uncut	4hr	6.185	452	0.382206	0.261666		6.208	154	0.224009	0.153361	1.50896	6.188	2555	0.902745	0.618038		0.415028		1.03307				-0.381962	-9.54904
cont	d4Nam	cut	4hr	6.185	579	0.432174	0.295876		6.183	179	0.24137	0.196587	0.134588	6.188	339	0.331362	0.226857	0.21236	0.492463	0.428778	0.71932	0.641138			-0.773143	-19.3286	-19.691
cont	d4Nam	cut	4hr	6.21	342	0.332814	0.227851		6.183	75	0.156756	0.127672	0.0874068	6.188	234	0.275691	0.188744	0.0206285	0.355523	0.0689695	0.544267	0.0890105			-0.811256	-20.2814	0.515712
cont	d4Nam	cut	4hr	6.185	457	0.384298	0.263099		6.183	142	0.215171	0.175249	0.119979	6.188	323	0.323507	0.22148		0.438347		0.659827				-0.77852	-19.463
				D3 NAD			relative		D4 NAD			relative	total NAD	NAD			relative	Ave/Std	D3+D4 NAD	Ave/Std	total NAD	Ave/Std			light NAD ralative		% light NAD change per hour Ave/std
Sarm1 KO	d4Nam	uncut	4hr	6.436	129	0.0432928	0.223362		6.434	45	0.0205808	0.106183	0.191474	6.438	582	0.1276	0.658332	0.670886	0.329545	0.329114	0.987877	1			-0.341668	-8.5417	-8.22784
Sarm1 KO	d4Nam	uncut	4hr	6.436	122	0.0416204	0.214734		6.434	50	0.0221703	0.114384	0.196191	6.438	613	0.1324	0.683097	0.012386	0.329118	0.000433863	1.01221	0.012169			-0.316903	-7.92258	0.30965
Sarm1 KO	d4Nam	uncut	4hr	6.436	157	0.0497339	0.256594		6.409	26	0.0139714	0.0720834	0.193805	6.438	598	0.1301	0.67123		0.328678		0.999908				-0.32877	-8.21924
Sarm1 KO	d4Nam	axotomy	4hr	6.436	37	0.017924	0.0924761		6.409	14	0.00902421	0.046559	0.127448	6.438	415	0.1005	0.518514	0.536571	0.139035	0.137451	0.657549	0.674023			-0.481486	-12.0372	-11.5857
Sarm1 KO	d4Nam	axotomy	4hr	6.411	57	0.0243193	0.125472		6.409	10	0.00711587	0.0367132	0.146635	6.438	504	0.1152	0.594356	0.0512024	0.162185	0.0255623	0.756541	0.0756389			-0.405644	-10.1411	1.28006
Sarm1 KO	d4Nam	axotomy	4hr	6.436	48	0.0215403	0.111134				0	0	0.11784	6.438	391	0.0963	0.496845		0.111134		0.607978				-0.503155	-12.5789
				D3 NAD			relative		D4 NAD			relative	total NAD	NAD			relative	Ave/Std	D3+D4 NAD	Ave/Std	total NAD	Ave/Std			light NAD ralative		% light NAD change per hour Ave/std
Sarm1 KO	d4Nam	uncut	4hr	6.511	235	0.0418474	0.179581		6.534	61	0.0140183	0.0601567	0.243566	6.513	1352	0.1877	0.80548	0.768861	0.239737	0.231139	1.04522	1			-0.19452	-4.86301	-5.77849
Sarm1 KO	d4Nam	uncut	4hr	6.536	207	0.0377564	0.162025		6.534	64	0.0145748	0.0625449	0.228831	6.539	1253	0.1765	0.757417	0.0324479	0.224569	0.00778461	0.981986	0.0394278			-0.242583	-6.06457	0.811198
Sarm1 KO	d4Nam	uncut	4hr	6.511	235	0.0418474	0.179581		6.509	48	0.0115422	0.0495312	0.22669	6.513	1225	0.1733	0.743685		0.229112		0.972797				-0.256315	-6.40788
Sarm1 KO	d4Nam	axotomy	4hr	6.511	115	0.0234417	0.100596		6.509	29	0.00767059	0.0329169	0.184912	6.513	1058	0.1538	0.660004	0.699198	0.133513	0.165249	0.793517	0.864447			-0.339996	-8.4999	-7.52005
Sarm1 KO	d4Nam	axotomy	4hr	6.536	178	0.0334069	0.143359		6.509	50	0.0119307	0.0511983	0.200438	6.513	1069	0.1551	0.665583	0.0631164	0.194558	0.0305947	0.86014	0.073178			-0.334417	-8.36043	1.57791
Sarm1 KO	d4Nam	axotomy	4hr	6.511	139	0.0273364	0.117309		6.509	49	0.0117368	0.0503663	0.218973	6.513	1283	0.1799	0.772007		0.167675		0.939683				-0.227993	-5.69981
				D3 NAD			relative		D4 NAD			relative	total NAD	NAD			relative	Ave/Std	D3+D4 NAD	Ave/Std	total NAD	Ave/Std			light NAD ralative		% light NAD change per hour Ave/std
Sarm1 KO	d4Nam	uncut	4hr	10.567	315	0.00127253	0.102497		10.582	70	0.00016376	0.0131902	0.0122363	10.569	1451	0.0108	0.869898	0.805461	0.115687	0.115065	0.985585	0.920526			-0.130102	-3.25255	-4.86347
Sarm1 KO	d4Nam	uncut	4hr	10.567	266	0.00101058	0.0813979		10.567	74	0.000176647	0.0142282	0.00918722	10.569	1165	0.008	0.644369	0.140437	0.0956262	0.0191356	0.739995	0.158364			-0.355631	-8.89078	3.51092
Sarm1 KO	d4Nam	uncut	4hr	10.567	354	0.00149201	0.120175		10.567	72	0.000170171	0.0137066	0.0128622	10.569	1485	0.0112	0.902117		0.133882		1.036				-0.0978835	-2.44709
Sarm1 KO	d4Nam	axotomy	4hr	10.567	116	0.000326016	0.0262593		10.612	51	0.000106348	0.00856593	0.00863236	10.569	1189	0.0082	0.660478	0.818886	0.0348253	0.0503039	0.695303	0.869189			-0.339522	-8.48805	-4.52786
Sarm1 KO	d4Nam	axotomy	4hr	10.567	165	0.000527041	0.0424511		10.567	52	0.000109201	0.0087957	0.0111362	10.584	1419	0.0105	0.845734	0.146836	0.0512468	0.0150295	0.896981	0.16179			-0.154266	-3.85664	3.67089
Sarm1 KO	d4Nam	axotomy	4hr	10.583	187	0.000625093	0.0503488		10.567	75	0.000179909	0.014491	0.012605	10.569	1538	0.0118	0.950444		0.0648398		1.01528				-0.0495558	-1.2389
				D3 NAD			relative		D4 NAD			relative	total NAD	NAD			relative	Ave/Std	D3+D4 NAD	Ave/Std	total NAD	Ave/Std			light NAD ralative		% light NAD change per hour Ave/std
Nampt	d4Nam	uncut	4hr	6.561	11573	0.0365877	0.111575		6.559	3077	0.00540799	0.0164917	0.46865	6.564	63474	0.426655	1.30109	1.07233	0.128066	0.0887009	1.42916	1.17812			0.301089	7.52722	-2.21752
Nampt	d4Nam	uncut	4hr	6.561	6425	0.0156492	0.0477225		6.559	1665	0.00222903	0.00679744	0.211103	6.564	36663	0.193225	0.589243	0.323518	0.0545199	0.0370463	0.643763	0.355019			-0.410757	-10.2689	9.01811
Nampt	d4Nam	uncut	4hr	6.561	8582	0.0237643	0.0724695		6.559	2331	0.00362249	0.0110468	0.30401	6.564	47011	0.276623	0.843566		0.0835164		0.927082				-0.156434	-3.91086
Nampt	d4Nam	axotomy	4hr	6.561	8571	0.0237203	0.0723355		6.559	2484	0.00397057	0.0121083	0.084724	6.564	15741	0.0570331	0.173923	0.182136	0.0844438	0.0762457	0.258367	0.258382			-0.826077	-20.6519	-20.4466
Nampt	d4Nam	axotomy	4hr	6.561	7117	0.0181387	0.0553141		6.559	1822	0.00253859	0.00774148	0.0732837	6.564	14884	0.0526065	0.160424	0.0267803	0.0630555	0.011535	0.22348	0.0349096			-0.839576	-20.9894	0.669507
Nampt	d4Nam	axotomy	4hr	6.536	8481	0.0233617	0.0712419		6.534	2175	0.00327787	0.0099959	0.0961789	6.539	18059	0.0695393	0.212061		0.0812378		0.293299				-0.787939	-19.6985
				D3 NAD			relative		D4 NAD			relative	total NAD	NAD			relative	Ave/Std	D3+D4 NAD	Ave/Std	total NAD	Ave/Std			light NAD ralative		% light NAD change per hour Ave/std
Nampt	d4Nam	uuncut	4hr	6.185	2813	0.946882	0.259772		6.183	691	0.47181	0.129439	3.47508	6.188	13426	2.05639	0.56416	0.590086	0.389211	0.409914	0.953371	1			-0.43584	-10.896	-10.2479
Nampt	d4Nam	uuncut	4hr	6.185	3040	0.984056	0.269971		6.183	842	0.520424	0.142776	3.69818	6.188	15294	2.1937	0.601831	0.0224855	0.412747	0.019442	1.01458	0.041316			-0.398169	-9.95423	0.562137
Nampt	d4Nam	uuncut	4hr	6.185	3343	1.03156	0.283003		6.183	866	0.527733	0.144781	3.76187	6.188	15419	2.20258	0.604267		0.427784		1.03205				-0.395733	-9.89333
Nampt	d4Nam	cut	4hr	6.185	3427	1.04434	0.28651		6.183	933	0.547612	0.150235	3.41152	6.188	10492	1.81957	0.499189	0.516652	0.436745	0.456559	0.935934	0.973211			-0.500811	-12.5203	-12.0837
Nampt	d4Nam	cut	4hr	6.185	3946	1.12003	0.307276		6.183	1056	0.582318	0.159756	3.6444	6.188	11964	1.94205	0.532792	0.0168404	0.467032	0.0171692	0.999823	0.0332535			-0.467208	-11.6802	0.42101
Nampt	d4Nam	cut	4hr	6.185	3886	1.11155	0.304948		6.183	1072	0.586679	0.160953	3.58628	6.188	11303	1.88805	0.517976		0.465901		0.983877				-0.482024	-12.0506
				D3 NAD			relative		D4 NAD			relative	total NAD	NAD			relative	Ave/Std	D3+D4 NAD	Ave/Std	total NAD	Ave/Std			light NAD ralative		% light NAD change per hour Ave/std
Nampt	d4Nam	uncut	4 hr	6.26	5577	0.407966	0.233893		6.258	1423	0.162107	0.0929384	1.73414	6.263	26321	1.16407	0.667379	0.670552	0.326831	0.329448	0.994211	1			-0.332621	-8.31551	-8.23621
Nampt	d4Nam	uncut	4 hr	6.26	5429	0.400619	0.229681		6.258	1527	0.17002	0.0974753	1.72687	6.263	26059	1.15623	0.662883	0.00965351	0.327156	0.00425455	0.990039	0.0137981			-0.337117	-8.42792	0.241338
Nampt	d4Nam	uncut	4 hr	6.26	5692	0.413632	0.237141		6.258	1521	0.169569	0.0972163	1.77171	6.263	27143	1.18851	0.681392		0.334358		1.01575				-0.318608	-7.9652
Nampt	d4Nam	cut	4 hr	6.26	6523	0.453527	0.260014		6.258	1674	0.180914	0.103721	1.45538	6.263	15698	0.820943	0.470659	0.481548	0.363735	0.398496	0.834394	0.880044			-0.529341	-13.2335	-12.9613
Nampt	d4Nam	cut	4 hr	6.26	7251	0.487138	0.279284		6.258	1920	0.198476	0.113789	1.58831	6.263	18066	0.902699	0.517531	0.0319606	0.393073	0.0377658	0.910604	0.0402838			-0.482469	-12.0617	0.799014
Nampt	d4Nam	cut	4 hr	6.26	8447	0.540075	0.309633		6.258	2313	0.225089	0.129047	1.56133	6.263	15002	0.796169	0.456456		0.43868		0.895136				-0.543544	-13.5886
				D3 NAD			relative		D4 NAD			relative	total NAD	NAD			relative	Ave/Std	D3+D4 NAD	Ave/Std	total NAD	Ave/Std			light NAD ralative		% light NAD change per hour Ave/std
Nampt	d4Nam	uncut	4 hr	6.235	3955	0.0663773	0.166875		6.258	1070	0.0148337	0.0372926	0.371496	6.238	14329	0.290285	0.729789	0.764546	0.204168	0.235454	0.933956	1			-0.270211	-6.75529	-5.88636
Nampt	d4Nam	uncut	4 hr	6.235	5067	0.088177	0.221681		6.258	1453	0.0210649	0.052958	0.431579	6.238	15700	0.322337	0.810369	0.0414141	0.274639	0.0358931	1.08501	0.0772904			-0.189631	-4.74079	1.03535
Nampt	d4Nam	uncut	4 hr	6.235	4406	0.0751232	0.188863		6.233	1105	0.0153912	0.0386941	0.390223	6.238	14734	0.299709	0.75348		0.227557		0.981036				-0.24652	-6.16301
Nampt	d4Nam	cut	4 hr	6.235	4751	0.0819032	0.205908		6.258	1211	0.017095	0.0429776	0.203696	6.238	5886	0.104698	0.263215	0.269634	0.248886	0.261575	0.512101	0.531208			-0.736785	-18.4196	-18.2592
Nampt	d4Nam	cut	4 hr	6.235	4846	0.0837831	0.210634		6.258	1220	0.0172407	0.0433439	0.205742	6.238	5887	0.104718	0.263266	0.0110737	0.253978	0.0177512	0.517244	0.0287565			-0.736734	-18.4183	0.276842
Nampt	d4Nam	cut	4 hr	6.235	5271	0.0922579	0.23194		6.258	1380	0.0198563	0.0499197	0.224452	6.238	6259	0.112337	0.282421		0.28186		0.564281				-0.717579	-17.9395
				D3 NAD			relative		D4 NAD			relative	total NAD	NAD			relative	Ave/Std	D3+D4 NAD	Ave/Std	total NAD	Ave/Std			light NAD ralative		% light NAD change per hour Ave/std
cytNmnat1	d4Nam	uncut	4hr	6.536	390	0.0789654	0.197516		6.534	93	0.0276389	0.0691331	0.387604	6.539	2286	0.281	0.702866	0.736967	0.292681	0.288712	1.06416	1.09763			-0.297134	-7.42836	-6.57584
cytNmnat1	d4Nam	uncut	4hr	6.511	429	0.0846737	0.211794		6.509	104	0.0299967	0.0750308	0.43647	6.514	2751	0.3218	0.804919	0.0588483	0.314827	0.0283083	1.19833	0.0888293			-0.195081	-4.87704	1.47121
cytNmnat1	d4Nam	uncut	4hr	6.536	313	0.0672182	0.168133		6.534	90	0.0269831	0.0674928	0.375301	6.539	2288	0.2811	0.703116		0.258629		1.03039				-0.296884	-7.42211
cytNmnat1	d4Nam	axotomy	4hr	6.536	332	0.0701826	0.175548		6.534	96	0.028289	0.0707592	0.339472	6.539	1854	0.241	0.602813	0.550453	0.270353	0.261175	0.932017	0.865366			-0.397187	-9.92966	-11.2387
cytNmnat1	d4Nam	axotomy	4hr	6.536	323	0.0687843	0.17205		6.534	79	0.0245263	0.0613477	0.304211	6.539	1546	0.2109	0.527524	0.045462	0.256183	0.00795871	0.835208	0.0578078			-0.472476	-11.8119	1.13655
cytNmnat1	d4Nam	axotomy	4hr	6.536	312	0.0670609	0.167739		6.534	88	0.0265427	0.0663912	0.301904	6.539	1519	0.2083	0.521021		0.256988		0.828874				-0.478979	-11.9745
				D3 NAD			relative		D4 NAD			relative	total NAD	NAD			relative	Ave/Std	D3+D4 NAD	Ave/Std	total NAD	Ave/Std			light NAD ralative		% light NAD change per hour Ave/std
cytNmnat1	d4Nam	uncut	4 hr	6.636	961	0.00105517	0.0423084	0.176048	6.634	290	0.000185761	0.00744834	0.0239816	6.639	7989	0.0227407	0.911818	0.948814	0.0497568	0.0511857	0.961575	1			-0.0881821	-2.20455	-1.27964
cytNmnat1	d4Nam	uncut	4 hr	6.636	1034	0.00117333	0.0470464	0.175207	6.634	311	0.000205577	0.00824287	0.0250707	6.639	8218	0.0236918	0.949954	0.0364399	0.0552893	0.00360796	1.00524	0.0360905			-0.050046	-1.25115	0.910997
cytNmnat1	d4Nam	uncut	4 hr	6.661	970	0.00106953	0.0428841	0.131214	6.659	239	0.000140337	0.00562699	0.0257675	6.664	8424	0.0245576	0.984671		0.0485111		1.03318				-0.015329	-0.383226
cytNmnat1	d4Nam	axotomy	4 hr	6.636	1114	0.00130721	0.0524142	0.128809	6.634	271	0.000168379	0.00675139	0.0234241	6.639	7796	0.0219485	0.880056	0.909318	0.0591656	0.0607501	0.939222	0.970068			-0.119944	-2.9986	-2.26705
cytNmnat1	d4Nam	axotomy	4 hr	6.636	1126	0.00132767	0.0532347	0.126823	6.634	271	0.000168379	0.00675139	0.0248542	6.639	8138	0.0233582	0.936576	0.0283133	0.0599861	0.00207491	0.996562	0.028917			-0.0634237	-1.58559	0.707832
cytNmnat1	d4Nam	axotomy	4 hr	6.636	1161	0.00138792	0.0556504	0.133842	6.634	290	0.000185761	0.00744834	0.024302	6.639	7986	0.0227283	0.911322		0.0630987		0.97442				-0.0886784	-2.21696
				D3 NAD			relative		D4 NAD			relative	total NAD	NAD			relative	Ave/Std	D3+D4 NAD	Ave/Std	total NAD	Ave/Std			light NAD ralative		% light NAD change per hour Ave/std
cytNmnat1	d4Nam	uuncut	4hr	6.185	610	0.443505	0.275589		6.183	177	0.240028	0.149151	1.69671	6.188	3224	1.01317	0.629574	0.598178	0.42474	0.401822	1.05431	1			-0.370426	-9.26066	-10.0455
cytNmnat1	d4Nam	uuncut	4hr	6.185	428	0.371998	0.231155		6.183	137	0.211377	0.131347	1.48102	6.188	2526	0.897646	0.557787	0.036729	0.362503	0.034207	0.92029	0.0705291			-0.442213	-11.0553	0.918226
cytNmnat1	d4Nam	uuncut	4hr	6.185	598	0.439154	0.272885		6.183	168	0.233892	0.145338	1.65017	6.188	2997	0.977124	0.607174		0.418223		1.0254				-0.392826	-9.82066
cytNmnat1	d4Nam	cut	4hr	6.185	678	0.467384	0.290427		6.183	135	0.209841	0.130393	1.69971	6.188	3284	1.02249	0.635361	0.594541	0.42082	0.407039	1.05618	1.00158			-0.364639	-9.11599	-10.1365
cytNmnat1	d4Nam	cut	4hr	6.185	542	0.418243	0.259891		6.183	126	0.202778	0.126004	1.52639	6.188	2570	0.905371	0.562587	0.0371878	0.385895	0.0185898	0.948482	0.0538646			-0.437413	-10.9353	0.929694
cytNmnat1	d4Nam	cut	4hr	6.185	572	0.429574	0.266932		6.183	173	0.237321	0.147469	1.60942	6.188	2787	0.942529	0.585677		0.414401		1.00008				-0.414323	-10.3581
				D3 NAD			relative		D4 NAD			relative	total NAD	NAD			relative	Ave/Std	D3+D4 NAD	Ave/Std	total NAD	Ave/Std			light NAD ralative		% light NAD change per hour Ave/std
NMN DD	d4Nam	uncut	4 hr	6.636	146	6.86829e-05	0.0199042	0.147519	6.634	39	1.0132e-05	0.00293623	0.0040875	6.639	2413	0.00400868	1.16171	0.98095	0.0228404	0.0190497	1.18455	1			0.161707	4.04267	-0.476242
NMN DD	d4Nam	uncut	4 hr	6.636	87	3.24254e-05	0.0093968	0.093754	6.609	17	3.04001e-06	0.000880988	0.00222103	6.639	1588	0.00218556	0.633371	0.301093	0.0102778	0.00761997	0.643649	0.308675			-0.366629	-9.16573	7.52733
NMN DD	d4Nam	uncut	4 hr	6.636	148	7.00512e-05	0.0203007	0.183747	6.634	46	1.28717e-05	0.00373019	0.00404352	6.639	2393	0.0039606	1.14777		0.0240309		1.1718				0.147773	3.69433
NMN DD	d4Nam	axotomy	4 hr	6.636	173	8.78394e-05	0.0254557	0.137391	6.659	44	1.20683e-05	0.00349738	0.00340672	6.639	2113	0.00330681	0.958306	1.28606	0.028953	0.0302707	0.987259	1.31633			-0.0416939	-1.04235	7.15139
NMN DD	d4Nam	axotomy	4 hr	6.636	191	0.000101394	0.0293837	0.243063	6.634	72	2.46451e-05	0.0071421	0.0050635	6.639	2786	0.00493746	1.43086	0.284479	0.0365258	0.00571151	1.46739	0.285298			0.430865	10.7716	7.11197
NMN DD	d4Nam	axotomy	4 hr	6.636	149	7.07384e-05	0.0204998	0.235772	6.634	55	1.66781e-05	0.00483329	0.00515645	6.639	2837	0.00506904	1.469		0.0253331		1.49433				0.468995	11.7249
				D3 NAD			relative		D4 NAD			relative	total NAD	NAD			relative	Ave/Std	D3+D4 NAD	Ave/Std	total NAD	Ave/Std			light NAD ralative		% light NAD change per hour Ave/std
NMN DD	d4Nam	uncut	4hr	6.561	39	0.00975359	0.0755049		6.108	59	0.0136444	0.105624	0.130498	6.539	677	0.1071	0.829087	0.8247	0.181129	0.1753	1.01022	1			-0.170913	-4.27282	-4.38249
NMN DD	d4Nam	uncut	4hr	6.536	38	0.00955029	0.0739311		6.108	45	0.0109537	0.0847951	0.117204	6.539	597	0.0967	0.748578	0.0740264	0.158726	0.0145617	0.907304	0.0880331			-0.251422	-6.28554	1.85066
NMN DD	d4Nam	uncut	4hr	6.561	45	0.0109537	0.0847951		6.108	56	0.013079	0.101248	0.139833	6.564	746	0.1158	0.896436		0.186043		1.08248				-0.103564	-2.5891
NMN DD	d4Nam	axotomy	4hr	6.536	37	0.00934598	0.0723495				0	0	0.093446	6.539	503	0.0841	0.651039	0.578529	0.0723495	0.0652291	0.723388	0.643758			-0.348961	-8.72404	-10.5368
NMN DD	d4Nam	axotomy	4hr	6.486	13	0.0040019	0.0309797				0	0	0.0557019	6.513	276	0.0517	0.400222	0.155312	0.0309797	0.0313026	0.431202	0.185998			-0.599778	-14.9944	3.88281
NMN DD	d4Nam	axotomy	4hr	6.511	50	0.0119307	0.0923582				0	0	0.100331	6.513	535	0.0884	0.684326		0.0923582		0.776684				-0.315674	-7.89185
				D3 NAD			relative		D4 NAD			relative	total NAD	NAD			relative	Ave/Std	D3+D4 NAD	Ave/Std	total NAD	Ave/Std			light NAD ralative		% light NAD change per hour Ave/std
NMN DD	d4Nam	uuncut	4hr	6.185	26	0.0926675	0.235307				0	0	0.364828	6.188	228	0.27216	0.691086	0.752459	0.235307	0.247541	0.926393	1			-0.308914	-7.72284	-6.18851
NMN DD	d4Nam	uuncut	4hr	6.185	36	0.108907	0.276543				0	0	0.463227	6.188	388	0.35432	0.899711	0.128111	0.276543	0.0252188	1.17625	0.15333			-0.100289	-2.50721	3.20278
NMN DD	d4Nam	uuncut	4hr	6.21	25	0.0908815	0.230772				0	0	0.353391	6.188	212	0.26251	0.666581		0.230772		0.897353				-0.333419	-8.33548
NMN DD	d4Nam	cut	4hr	6.185	18	0.0772119	0.196061				0	0	0.322563	6.188	185	0.245351	0.623011	0.755942	0.196061	0.247887	0.819072	1.00383			-0.376989	-9.42473	-6.10144
NMN DD	d4Nam	cut	4hr	6.185	30	0.0994868	0.252623				0	0	0.446943	6.188	373	0.347456	0.882281	0.129761	0.252623	0.0496278	1.1349	0.164617			-0.117719	-2.94298	3.24402
NMN DD	d4Nam	cut	4hr	6.185	41	0.116167	0.294977				0	0	0.416465	6.188	278	0.300298	0.762535		0.294977		1.05751				-0.237465	-5.93662
				D3 NAD			relative		D4 NAD			relative	total NAD	NAD			relative	Ave/Std	D3+D4 NAD	Ave/Std	total NAD	Ave/Std			light NAD ralative		% light NAD change per hour Ave/std
NMN DD+SN+NmR 5mM	d4Nam	uncut	4hr	6.21	172	0.236639	0.104752		6.183	35	0.107395	0.0475401	2.17441	6.188	10618	1.83038	0.810245	0.843815	0.152292	0.156185	0.962537	1			-0.189755	-4.74387	-3.90462
NMN DD+SN+NmR 5mM	d4Nam	uncut	4hr	6.185	178	0.2407	0.10655		6.183	46	0.122992	0.0544445	2.28216	6.188	11673	1.91846	0.849239	0.0312139	0.160994	0.00442289	1.01023	0.0335381			-0.150761	-3.76903	0.780347
NMN DD+SN+NmR 5mM	d4Nam	uncut	4hr	6.185	165	0.231811	0.102615		6.183	43	0.118945	0.0526527	2.32055	6.188	12311	1.9698	0.871962		0.155267		1.02723				-0.128038	-3.20095
NMN DD+SN+NmR 5mM	d4Nam	cut	4hr	6.185	210	0.261278	0.115659		6.183	50	0.128188	0.0567444	2.25181	6.188	10995	1.86234	0.824394	0.787945	0.172403	0.171082	0.996798	0.959028			-0.175606	-4.39014	-5.30137
NMN DD+SN+NmR 5mM	d4Nam	cut	4hr	6.185	187	0.246664	0.10919		6.183	58	0.137985	0.0610811	2.1611	6.188	9997	1.77645	0.786374	0.0356897	0.170271	0.00115383	0.956645	0.0366369			-0.213626	-5.34064	0.892243
NMN DD+SN+NmR 5mM	d4Nam	cut	4hr	6.185	181	0.242705	0.107437		6.183	62	0.142627	0.0631362	2.08654	6.188	9162	1.70121	0.753067		0.170573		0.92364				-0.246933	-6.17333
May1716 data 20ul instead of 10ul injection				D3 NAD			relative		D4 NAD			relative	total NAD	NAD			relative	Ave/Std	D3+D4 NAD	Ave/Std	total NAD	Ave/Std			light NAD ralative		% light NAD change per hour Ave/std
NMN DD + SN +5mM NmR	d4Nam	uncut	4 hr	6.26	294	0.0558526	0.0426436		6.258	71	0.0213834	0.0163263	1.264	6.263	27084	1.18677	0.906099	0.935015	0.0589698	0.0649852	0.965068	1			-0.0939014	-2.34754	-1.62463
NMN DD + SN +5mM NmR	d4Nam	uncut	4 hr	6.26	371	0.0653593	0.0499019		6.258	99	0.026769	0.0204382	1.38217	6.263	30644	1.29005	0.984952	0.0434266	0.0703401	0.00571383	1.05529	0.0484354			-0.0150481	-0.376203	1.08566
NMN DD + SN +5mM NmR	d4Nam	uncut	4 hr	6.26	322	0.0593936	0.0453471		6.258	98	0.026586	0.0202984	1.28309	6.263	27434	1.19711	0.913994		0.0656456		0.97964				-0.086006	-2.15015
NMN DD + SN +5mM NmR	d4Nam	cut	4 hr	6.26	244	0.0492426	0.0375968		6.258	77	0.0225883	0.0172462	0.93498	6.263	16907	0.863149	0.659016	0.713687	0.054843	0.0585793	0.713859	0.772267			-0.340984	-8.5246	-7.15781
NMN DD + SN +5mM NmR	d4Nam	cut	4 hr	6.26	278	0.0537802	0.0410613		6.258	80	0.0231792	0.0176974	1.03726	6.263	19798	0.960303	0.733193	0.0479899	0.0587587	0.00364996	0.791952	0.0514704			-0.266807	-6.67017	1.19975
NMN DD + SN +5mM NmR	d4Nam	cut	4 hr	6.26	283	0.0544319	0.0415588		6.258	100	0.0269514	0.0205774	1.0622	6.263	20427	0.980814	0.748853		0.0621363		0.810989				-0.251147	-6.27867
May3116 data 20ul instead of 10ul injection				D3 NAD			relative		D4 NAD			relative	total NAD	NAD			relative	Ave/Std	D3+D4 NAD	Ave/Std	total NAD	Ave/Std			light NAD ralative		% light NAD change per hour Ave/std
NMN DD +SN + 5mM NmR	d4Nam	uncut	4 hr	6.26	152	0.00158416	0.00611583		6.258	38	0.000323384	0.00124846	0.250931	6.238	12535	0.249023	0.961382	0.990903	0.00736429	0.00909714	0.968747	1			-0.0386176	-0.965439	-0.227428
NMN DD +SN + 5mM NmR	d4Nam	uncut	4 hr	6.26	210	0.00229455	0.00885837		6.233	60	0.000545867	0.00210738	0.258433	6.238	12823	0.255592	0.986742	0.0318054	0.0109658	0.00180457	0.997708	0.03246			-0.0132576	-0.33144	0.795135
NMN DD +SN + 5mM NmR	d4Nam	uncut	4 hr	6.235	173	0.00183746	0.00709373		6.233	54	0.000483771	0.00186765	0.267715	6.238	13251	0.265394	1.02458		0.00896138		1.03355				0.0245838	0.614594
NMN DD +SN + 5mM NmR	d4Nam	cut	4 hr	6.26	145	0.00150082	0.0057941		6.258	53	0.000473516	0.00182806	0.205104	6.263	10494	0.203129	0.784203	0.737817	0.00762216	0.00748119	0.791826	0.745298			-0.215797	-5.39492	-6.55458
NMN DD +SN + 5mM NmR	d4Nam	cut	4 hr	6.235	140	0.00144166	0.00556568		6.233	37	0.000313648	0.00121087	0.17327	6.238	9054	0.171514	0.66215	0.0660849	0.00677655	0.000645793	0.668927	0.0666633			-0.33785	-8.44624	1.65212
NMN DD +SN + 5mM NmR	d4Nam	cut	4 hr	6.26	149	0.00154837	0.00597767		6.233	59	0.000535452	0.00206717	0.200782	6.238	10294	0.198698	0.767097		0.00804485		0.775141				-0.232903	-5.82259
May1016 data 20ul instead of 10ul injection				D3 NAD			relative		D4 NAD			relative	total NAD	NAD			relative	Ave/Std	D3+D4 NAD	Ave/Std	total NAD	Ave/Std			light NAD ralative		% light NAD change per hour Ave/std
cytNmnat1+ NmR 1mM	d4Nam	uuncut	4hr	6.185	386	0.353413	0.1205		6.183	116	0.194626	0.06636	2.93004	6.188	18055	2.382	0.812168	0.822494	0.18686	0.177506	0.999028	1			-0.187832	-4.69579	-4.43764
cytNmnat1+ NmR 1mM	d4Nam	uuncut	4hr	6.185	378	0.349759	0.119254		6.183	92	0.17348	0.0591499	3.02044	6.188	19858	2.4972	0.851448	0.0254157	0.178404	0.00983427	1.02985	0.0293781			-0.148552	-3.71381	0.635392
cytNmnat1+ NmR 1mM	d4Nam	uuncut	4hr	6.185	312	0.317993	0.108423		6.183	91	0.172542	0.05883	2.84819	6.188	17685	2.35765	0.803867		0.167253		0.97112				-0.196133	-4.90333
cytNmnat1+ NmR 1mM	d4Nam	cut	4hr	6.21	354	0.338558	0.115435		6.208	121	0.198745	0.0677642	2.97571	6.188	18927	2.4384	0.831401	0.871301	0.183199	0.185142	1.0146	1.05644			-0.168599	-4.21498	-3.21748
cytNmnat1+ NmR 1mM	d4Nam	cut	4hr	6.21	322	0.32301	0.110134		6.208	98	0.179005	0.0610336	2.97287	6.213	19438	2.47085	0.842464	0.0597844	0.171167	0.0150399	1.01363	0.0733138			-0.157536	-3.9384	1.49461
cytNmnat1+ NmR 1mM	d4Nam	cut	4hr	6.21	399	0.35927	0.122497		6.208	163	0.230412	0.0785615	3.34671	6.213	24242	2.75702	0.940038		0.201058		1.1411				-0.0599623	-1.49906
				D3 NAD			relative		D4 NAD			relative	total NAD	NAD			relative	Ave/Std	D3+D4 NAD	Ave/Std	total NAD	Ave/Std			light NAD ralative		% light NAD change per hour Ave/std
cytNmnat1 NmR 1mM	d4Nam	uncut	4 hr	6.26	424	0.0715307	0.0516075		6.258	144	0.0344816	0.0248775	1.32963	6.263	28338	1.22362	0.882811	0.918914	0.076485	0.0810857	0.959296	1			-0.117189	-2.92973	-2.02714
cytNmnat1 NmR 1mM	d4Nam	uncut	4 hr	6.26	490	0.0788763	0.0569072		6.258	132	0.0325127	0.0234571	1.38428	6.263	30043	1.27289	0.91836	0.0363837	0.0803643	0.00500053	0.998724	0.0413566			-0.08164	-2.041	0.909593
cytNmnat1 NmR 1mM	d4Nam	uncut	4 hr	6.26	523	0.0824276	0.0594694		6.258	162	0.037338	0.0269384	1.44424	6.263	31862	1.32447	0.955572		0.0864077		1.04198				-0.044428	-1.1107
cytNmnat1 NmR 1mM	d4Nam	cut	4 hr	6.26	477	0.0774562	0.0558826		6.258	148	0.0351259	0.0253424	1.25507	6.263	25602	1.14249	0.824276	0.812279	0.081225	0.0737634	0.905501	0.886042			-0.175724	-4.39311	-4.69303
cytNmnat1 NmR 1mM	d4Nam	cut	4 hr	6.26	411	0.0700413	0.050533		6.258	147	0.0349653	0.0252266	1.33792	6.263	28657	1.23291	0.889514	0.0838793	0.0757595	0.00863453	0.965273	0.0905424			-0.110486	-2.76216	2.09698
cytNmnat1 NmR 1mM	d4Nam	cut	4 hr	6.26	330	0.0603867	0.0435674		6.258	110	0.0287442	0.0207382	1.09131	6.263	21089	1.00218	0.723047		0.0643056		0.787352				-0.276953	-6.92383
				D3 NAD			relative		D4 NAD			relative	total NAD	NAD			relative	Ave/Std	D3+D4 NAD	Ave/Std	total NAD	Ave/Std			light NAD ralative		% light NAD change per hour Ave/std
cytNmnat1 + 1mM NmR	d4Nam	uncut	4 hr	6.26	475	0.00584785	0.0104444		6.258	120	0.00120817	0.00215782	0.526487	6.238	23806	0.519431	0.927717	0.985945	0.0126022	0.0140546	0.940319	1			-0.0722829	-1.80707	-0.351365
cytNmnat1 + 1mM NmR	d4Nam	uncut	4 hr	6.235	515	0.00641569	0.0114586		6.233	152	0.00158416	0.00282935	0.595067	6.238	26489	0.587067	1.04852	0.0605168	0.0142879	0.00135088	1.0628	0.0613023			0.0485166	1.21292	1.51292
cytNmnat1 + 1mM NmR	d4Nam	uncut	4 hr	6.235	503	0.00624464	0.0111531		6.233	211	0.00230708	0.0041205	0.558153	6.238	25008	0.549602	0.981603		0.0152736		0.996876				-0.0183975	-0.459936
cytNmnat1 + 1mM NmR	d4Nam	cut	4 hr	6.235	362	0.00428314	0.00764979		6.233	174	0.00184964	0.00330351	0.42755	6.238	19836	0.421417	0.752661	0.820671	0.0109533	0.00964049	0.763614	0.830311			-0.247339	-6.18347	-4.48323
cytNmnat1 + 1mM NmR	d4Nam	cut	4 hr	6.235	326	0.00379857	0.00678434		6.233	151	0.00157222	0.00280802	0.452552	6.238	20890	0.447181	0.798677	0.0812702	0.00959236	0.00128941	0.808269	0.0800279			-0.201323	-5.03308	2.03176
cytNmnat1 + 1mM NmR	d4Nam	cut	4 hr	6.235	303	0.00349301	0.0062386		6.233	119	0.00119664	0.00213722	0.514578	6.238	23424	0.509889	0.910674		0.00837582		0.91905				-0.0893257	-2.23314

## Sheet: Fig 4c
ralative NAD+ synthesis rate after injury vs before injury
Summary
	control	SARM1 KO	NAMPT	cytNmnat1	NMN DD
	4.0994	0.859912	1.83898	1.07896	0.587144
	2.91112	0.649954	2.76339	1.21173	0.248392
	3.40811	0.547446	3.04377	1.32954	0.842531
	2.23593	0.734494	2.91741	1.29636	0.964885
	1.72119	0.84647	2.32796	1.18191	2.18784
	1.49755	0.816879	3.28469	1.13623	0.793668
	2.38276	0.691244	1.65428	1.28431	1.41914
	2.45787	0.619056	1.90722	1.14467	1.27255
	2.69601	0.917782	1.76712	1.4269	1.29061
	2.66164
	1.67733
	1.72046
Average	2.45578	0.742582	2.38942	1.23229	1.06742
SD	0.77307	0.125196	0.624028	0.110408	0.55996
Detail
	relative		D4 NAD			relative	total NAD	NAD			relative	Ave/Std	D3+D4 NAD	Ave/Std	total NAD	Ave/Std			lheavy NAD ralative		% heavy NAD change per hour Ave/std		fold increease of synthesis			average	stdev
6.08177e-05	0.0154845		10.587	24	1.04499e-05	0.0026606	0.00312747	10.589	1164	0.00305621	0.778127	0.979393	0.0181451	0.0206068	0.796273	1			0.0181451		0.907257
9.05311e-05	0.0230497		10.587	25	1.10929e-05	0.00282432	0.00466515	10.589	1531	0.00456352	1.1619	0.192572	0.0258741	0.00456479	1.18777	0.196237			0.0258741		1.2937
6.99171e-05	0.0178013				0	0	0.00399031	10.589	1380	0.00392039	0.998153		0.0178013		1.01595				0.0178013		0.890065
0.00027966	0.071203		10.587	72	5.21305e-05	0.0132727	0.00185764	10.589	724	0.00152585	0.38849	0.322707	0.0844757	0.071565	0.472966	0.394272			0.0844757		4.22379		4.0994			2.45578	0.77307
0.000192735	0.0490714		10.572	63	4.28801e-05	0.0109175	0.00141465	10.574	607	0.00117904	0.300189	0.0579062	0.0599889	0.0122978	0.360178	0.0683527			0.0599889		2.99945		2.91112
0.000244362	0.0622159		10.572	51	3.14778e-05	0.00801443	0.00137339	10.574	578	0.00109755	0.279442		0.0702303		0.349673				0.0702303		3.51151		3.40811
	relative		D4 NAD			relative	total NAD	NAD			relative	Ave/Std	D3+D4 NAD	Ave/Std	total NAD	Ave/Std			lheavy NAD ralative		% heavy NAD change per hour Ave/std		fold increease of synthesis
0.0740447	0.121401		6.409	84	0.0401062	0.0657565	0.605051	6.413	3545	0.4909	0.804858	0.805897	0.187157	0.194103	0.992015	1			0.187157		9.35785
0.0806726	0.132267		6.434	84	0.0401062	0.0657565	0.600079	6.438	3419	0.4793	0.78584	0.0205961	0.198024	0.00603214	0.983863	0.0212835			0.198024		9.90119
0.0874675	0.143408		6.434	62	0.0327653	0.0537206	0.624633	6.438	3693	0.5044	0.826993		0.197129		1.02412				0.197129		9.85643
0.196624	0.322377		6.434	186	0.0680823	0.111625	0.503607	6.438	1201	0.2389	0.39169	0.322665	0.434002	0.352923	0.825692	0.675588			0.434002		21.7001		2.23593
0.145821	0.239082		6.584	146	0.0579467	0.095007	0.391368	6.589	835	0.1876	0.307581	0.0628558	0.334089	0.0734942	0.64167	0.136346			0.334089		16.7044		1.72119
0.120406	0.197413		7.186	142	0.056885	0.0932662	0.341191	7.165	682	0.1639	0.268723		0.290679		0.559402				0.290679		14.5339		1.49755
	relative		D4 NAD			relative	total NAD	NAD			relative	Ave/Std	D3+D4 NAD	Ave/Std	total NAD	Ave/Std			lheavy NAD ralative		% heavy NAD change per hour Ave/std		fold increease of synthesis
0.0176146	0.109609				0	0	0.146453	6.413	1599	0.128838	0.801714	0.865434	0.109609	0.134566	0.911324	1			0.109609		5.48047
0.0172058	0.107066		6.434	48	0.00722379	0.0449512	0.171858	6.413	1884	0.147429	0.917399	0.0587315	0.152017	0.0221776	1.06942	0.0807869			0.152017		7.60083
0.0164852	0.102582		6.434	41	0.0063461	0.0394896	0.163798	6.413	1784	0.140967	0.877189		0.142071		1.01926				0.142071		7.10357
0.0388681	0.241863		6.409	95	0.0126594	0.0787753	0.119319	6.413	732	0.0677917	0.421844	0.454256	0.320638	0.338058	0.742482	0.792314			0.320638		16.0319		2.38276
0.0404923	0.251969		6.434	95	0.0126594	0.0787753	0.118345	6.413	698	0.0651931	0.405674	0.0706077	0.330745	0.0220072	0.736419	0.0916126			0.330745		16.5372		2.45787
0.0455327	0.283334		6.409	96	0.0127688	0.0794561	0.144318	6.413	978	0.0860165	0.535251		0.36279		0.898041				0.36279		18.1395		2.69601
							total NAD				relative	Ave/Std	D3+D4 NAD	Ave/Std	total NAD	Ave/Std			lheavy NAD ralative		% heavy NAD change per hour Ave/std		fold increease of synthesis
0.058768	0.15545	0.366795	6.434	57	0.0215558	0.0570181	0.383138	6.438	3139	0.302814	0.800986	0.82163	0.212468	0.17837	1.01345	1			0.212468		10.6234
0.03861	0.102129	0.3894	6.434	33	0.0150347	0.039769	0.325886	6.438	2671	0.272242	0.720118	0.113253	0.141898	0.0353448	0.862016	0.131773			0.141898		7.09489
0.0488206	0.129137	0.399636	6.459	49	0.0195105	0.051608	0.42513	6.438	4026	0.356799	0.943785		0.180746		1.12453				0.180746		9.03728
0.122059	0.322863		6.434	252	0.0574241	0.151895	0.376393	6.438	1634	0.19691	0.520854	0.417866	0.474758	0.360274	0.995612	0.77814			0.474758		23.7379		2.66164
0.0822969	0.217687		6.434	98	0.0308111	0.0814998	0.242085	6.438	860	0.128977	0.341163	0.0926844	0.299187	0.0992201	0.640349	0.190564			0.299187		14.9593		1.67733
0.0821721	0.217357		6.434	113	0.0338439	0.0895219	0.264054	6.438	1060	0.148038	0.391581		0.306879		0.69846				0.306879		15.3439		1.72046
	relative		D4 NAD			relative	total NAD	NAD			relative	Ave/Std	D3+D4 NAD	Ave/Std	total NAD	Ave/Std			lheavy NAD ralative		% heavy NAD change per hour Ave/std		fold increease of synthesis			average	stdev
0.0410542	0.162662		6.459	22	0.0164388	0.0651329	0.339893	6.463	1544	0.2824	1.11891	0.841031	0.227795	0.158969	1.3467	1			0.227795		11.3898
0.0256814	0.101753				0	0	0.222381	7.366	897	0.1967	0.779353	0.252748	0.101753	0.0638179	0.881107	0.305153			0.101753		5.08767
0.0371918	0.147359				0	0	0.194892	7.316	644	0.1577	0.62483		0.147359		0.772189				0.147359		7.36797
0.0345014	0.1367				0	0	0.265501	7.115	1142	0.231	0.915255	0.722827	0.1367	0.109016	1.05195	0.831843			0.1367		6.83498		0.859912			0.742582	0.125196
0.0260775	0.103323				0	0	0.188977	7.265	676	0.1629	0.645433	0.167707	0.103323	0.025321	0.748756	0.19252			0.103323		5.16614		0.649954
0.0219647	0.0870272				0	0	0.175365	7.115	617	0.1534	0.607793		0.0870272		0.69482				0.0870272		4.35136		0.547446
	relative		D4 NAD			relative	total NAD	NAD			relative	Ave/Std	D3+D4 NAD	Ave/Std	total NAD	Ave/Std			lheavy NAD ralative		% heavy NAD change per hour Ave/std		fold increease of synthesis
0.0540244	0.183497		6.509	51	0.0121238	0.0411792	0.364348	6.513	2391	0.2982	1.01285	0.86918	0.224676	0.13082	1.23753	1			0.224676		11.2338
0.0244287	0.0829736				0	0	0.276729	6.513	1947	0.2523	0.856952	0.137968	0.0829736	0.081287	0.939926	0.213916			0.0829736		4.14868
0.0160354	0.0544653		6.509	35	0.00893418	0.0303455	0.24217	6.513	1619	0.2172	0.737733		0.0848108		0.822544				0.0848108		4.24054
0.0212688	0.0722409		6.509	26	0.00702056	0.0238458	0.244889	6.513	1613	0.2166	0.735695	0.742488	0.0960867	0.104562	0.831782	0.84705			0.0960867		4.80433		0.734494
0.022445	0.0762357		6.509	41	0.0101573	0.0344997	0.259202	6.513	1705	0.2266	0.76966	0.0244929	0.110735	0.0075909	0.880396	0.0289124			0.110735		5.53677		0.84647
0.0229446	0.0779328		6.509	33	0.00851791	0.0289316	0.244063	6.513	1576	0.2126	0.722109		0.106864		0.828973				0.106864		5.34322		0.816879
	relative		D4 NAD			relative	total NAD	NAD			relative	Ave/Std	D3+D4 NAD	Ave/Std	total NAD	Ave/Std			lheavy NAD ralative		% heavy NAD change per hour Ave/std		fold increease of synthesis
0.0286808	0.181738		6.409	22	0.0124169	0.0786806	0.197298	6.438	774	0.1562	0.989774	0.788059	0.260418	0.211941	1.25019	1			0.260418		13.0209
0.0150913	0.0956274		6.434	22	0.0124169	0.0786806	0.126408	6.438	406	0.0989	0.626688	0.184874	0.174308	0.0440677	0.800996	0.228931			0.174308		8.7154
0.0246198	0.156005		6.434	10	0.00711587	0.0450903	0.149736	6.438	521	0.118	0.747716		0.201096		0.948812				0.201096		10.0548
0.0132037	0.0836662		6.409	16	0.00991647	0.0628365	0.12902	6.438	447	0.1059	0.671044	0.762924	0.146503	0.157407	0.817547	0.920331			0.146503		7.32514		0.691244
0.0135898	0.0861129		6.409	10	0.00711587	0.0450903	0.138606	6.438	520	0.1179	0.747083	0.10074	0.131203	0.0330346	0.878286	0.129051			0.131203		6.56016		0.619056
0.0212225	0.134478		6.434	15	0.00947471	0.0600373	0.168097	6.438	646	0.1374	0.870646		0.194515		1.06516				0.194515		9.72576		0.917782
	relative		D4 NAD			relative	total NAD	NAD			relative	Ave/Std	D3+D4 NAD	Ave/Std	total NAD	Ave/Std			lheavy NAD ralative		% heavy NAD change per hour Ave/std		fold increease of synthesis			average	stdev
0.0014585	0.0312063		10.572	187	0.000210609	0.00450622	0.0540358	10.574	8117	0.0523666	1.12044	0.971663	0.0357125	0.0283367	1.15616	1			0.0357125		1.78563
0.000921787	0.0197227		10.558	148	0.000149581	0.00320045	0.0319341	10.56	5655	0.0308627	0.660343	0.269699	0.0229232	0.00661662	0.683266	0.274309			0.0229232		1.14616
0.00109477	0.0234239		10.558	140	0.000137902	0.00295057	0.0542423	10.56	8185	0.0530097	1.1342		0.0263745		1.16058				0.0263745		1.31873
0.00215945	0.0462039		10.558	225	0.000276063	0.00590668	0.0456752	10.56	7121	0.0432397	0.925162	0.911746	0.0521105	0.0722222	0.977273	0.983968			0.0521105		2.60553		1.83898			2.38942	0.624028
0.00330907	0.0708013		10.558	265	0.000350725	0.00750416	0.0311738	10.56	5228	0.027514	0.588693	0.316558	0.0783054	0.0178645	0.666998	0.32037			0.0783054		3.91527		2.76339
0.00349983	0.0748828		10.572	352	0.000531297	0.0113677	0.0611153	10.574	8610	0.0570842	1.22138		0.0862505		1.30763				0.0862505		4.31253		3.04377
	relative		D4 NAD			relative	total NAD	NAD			relative	Ave/Std	D3+D4 NAD	Ave/Std	total NAD	Ave/Std			lheavy NAD ralative		% heavy NAD change per hour Ave/std		fold increease of synthesis
0.00529674	0.016379		6.735	926	0.000955835	0.00295572	0.271879	6.739	45708	0.265626	0.821392	0.976492	0.0193347	0.0235083	0.840727	1			0.0193347		0.966737
0.00660702	0.0204308		6.735	960	0.00100689	0.00311361	0.321825	6.714	51350	0.314211	0.971632	0.157586	0.0235444	0.00415565	0.995176	0.161739			0.0235444		1.17722
0.0077833	0.0240682		6.559	1057	0.00115695	0.00357762	0.376452	6.564	57239	0.367512	1.13645		0.0276458		1.1641				0.0276458		1.38229
0.0192074	0.0593948		6.559	2032	0.00297143	0.00918851	0.247339	6.564	40762	0.22516	0.696258	0.647112	0.0685833	0.0668424	0.764842	0.713954			0.0685833		3.42916		2.91741
0.0153793	0.0475571		6.559	1711	0.00231844	0.00716929	0.190138	6.564	33883	0.172441	0.533236	0.0989268	0.0547264	0.0113462	0.587962	0.109782			0.0547264		2.73632		2.32796
0.0216561	0.066967		6.559	2192	0.0033149	0.0102506	0.25517	6.564	41392	0.230199	0.711842		0.0772176		0.789059				0.0772176		3.86088		3.28469
	relative		D4 NAD			relative	total NAD	NAD			relative	Ave/Std	D3+D4 NAD	Ave/Std	total NAD	Ave/Std			lheavy NAD ralative		% heavy NAD change per hour Ave/std		fold increease of synthesis
0.0247764	0.0517		6.233	422	0.00510626	0.010655	0.459483	6.238	18780	0.4296	0.89643	0.932321	0.0623551	0.0676791	0.958785	1			0.0623551		3.11775
0.0265828	0.0554694		6.233	507	0.00630159	0.0131493	0.526184	6.238	21180	0.4933	1.02935	0.0849733	0.0686187	0.00492191	1.09797	0.0851991			0.0686187		3.43094
0.0273717	0.0571156		6.233	567	0.00716353	0.0149479	0.452035	6.238	18318	0.4175	0.871182		0.0720634		0.943245				0.0720634		3.60317
0.0450998	0.0941081		6.233	662	0.00855534	0.0178521	0.347655	6.238	13495	0.294	0.613479	0.629616	0.11196	0.120212	0.725439	0.749828			0.11196		5.59801		1.65428
0.0505418	0.105464		6.233	845	0.011317	0.0236149	0.388159	6.238	14779	0.3263	0.680878	0.0453984	0.129079	0.00857572	0.809957	0.0523816			0.129079		6.45393		1.90722
0.04609	0.0961743		6.233	839	0.011225	0.0234228	0.342215	6.238	13132	0.2849	0.59449		0.119597		0.714087				0.119597		5.97985		1.76712
	relative		D4 NAD			relative	total NAD	NAD			relative	Ave/Std	D3+D4 NAD	Ave/Std	total NAD	Ave/Std			lheavy NAD ralative		% heavy NAD change per hour Ave/std		fold increease of synthesis			average	stdev
0.0030216	0.0418989		6.258	70	0.00065136	0.00903207	0.077873	6.238	4065	0.0742	1.02889	0.949853	0.050931	0.0501473	1.07982	1			0.050931		2.54655
0.00273799	0.0379663		6.233	57	0.0005147	0.00713706	0.0677527	6.238	3600	0.0645	0.894387	0.0702826	0.0451033	0.00470138	0.93949	0.072132			0.0451033		2.25517
0.0030216	0.0418989		6.233	93	0.00090208	0.0125087	0.0707237	6.238	3709	0.0668	0.92628		0.0544076		0.980687				0.0544076		2.72038
0.00351945	0.0488023		6.258	44	0.000382556	0.0053047	0.049602	6.238	2667	0.0457	0.633697	0.826441	0.054107	0.060515	0.687804	0.886956			0.054107		2.70535		1.07896			1.23229	0.110408
0.00361219	0.0500882		6.233	81	0.000769973	0.0106768	0.0702822	6.238	3666	0.0659	0.9138	0.167164	0.060765	0.00628677	0.974565	0.172885			0.060765		3.03825		1.21173
0.00369192	0.0511938		6.258	112	0.00111631	0.0154792	0.0720082	6.238	3731	0.0672	0.931826		0.0666731		0.998499				0.0666731		3.33365		1.32954
	relative		D4 NAD			relative	total NAD	NAD			relative	Ave/Std	D3+D4 NAD	Ave/Std	total NAD	Ave/Std			lheavy NAD ralative		% heavy NAD change per hour Ave/std		fold increease of synthesis
0.000120959	0.014083		10.572	25	1.10929e-05	0.00129153	0.00710672	10.56	2046	0.00697467	0.812049	0.981503	0.0153746	0.0184966	0.827424	1			0.0153746		0.768728
0.000189539	0.0220677		10.558	34	1.7394e-05	0.00202516	0.0099598	10.574	2573	0.00975287	1.13551	0.162283	0.0240929	0.00485732	1.1596	0.166469			0.0240929		1.20464
0.000111406	0.0129708		10.572	45	2.62111e-05	0.00305171	0.00870041	10.574	2354	0.0085628	0.996952		0.0160225		1.01297				0.0160225		0.801123
0.000175371	0.0204181		10.572	50	3.0579e-05	0.00356026	0.00858843	10.56	2320	0.00838248	0.975957	0.961598	0.0239784	0.0222854	0.999936	0.983884			0.0239784		1.19892		1.29636
0.000161556	0.0188096		10.572	45	2.62111e-05	0.00305171	0.00623087	10.56	1855	0.00604311	0.703588	0.251138	0.0218613	0.00152579	0.72545	0.250793			0.0218613		1.09307		1.18191
0.000160043	0.0186335		10.572	38	2.04675e-05	0.002383	0.0105324	10.56	2680	0.0103519	1.20525		0.0210165		1.22627				0.0210165		1.05083		1.13623
	relative		D4 NAD			relative	total NAD	NAD			relative	Ave/Std	D3+D4 NAD	Ave/Std	total NAD	Ave/Std			lheavy NAD ralative		% heavy NAD change per hour Ave/std		fold increease of synthesis
0.0409339	0.11254		6.534	51	0.0178014	0.0489414	0.380035	6.539	2745	0.3213	0.883352	0.848527	0.161481	0.151473	1.04483	1			0.161481		8.07406
0.0353216	0.0971099		6.534	37	0.0140732	0.0386916	0.333695	6.539	2323	0.2843	0.781628	0.0579532	0.135802	0.0137444	0.917429	0.0715964			0.135802		6.79008
0.0428037	0.11768		6.559	38	0.0143508	0.0394547	0.377454	6.564	2734	0.3203	0.880603		0.157135		1.03774				0.157135		7.85676
0.0507075	0.13941		6.559	60	0.0200512	0.0551268	0.308859	6.564	1824	0.2381	0.65461	0.749094	0.194537	0.194687	0.849147	0.943781			0.194537		9.72687		1.28431
0.0450089	0.123743		6.509	52	0.0180563	0.0496423	0.335865	6.514	2196	0.2728	0.750011	0.0940296	0.173385	0.0213762	0.923396	0.106302			0.173385		8.66927		1.14467
0.0608138	0.167196		6.509	51	0.0178014	0.0489414	0.385115	6.514	2574	0.3065	0.842662		0.216137		1.0588				0.216137		10.8069		1.4269
	relative		D4 NAD			relative	total NAD	NAD			relative	Ave/Std	D3+D4 NAD	Ave/Std	total NAD	Ave/Std			lheavy NAD ralative		% heavy NAD change per hour Ave/std		fold increease of synthesis			average	stdev
0.00680079	0.0469267		6.083	32	0.00830799	0.0573266	0.153809	6.539	931	0.1387	0.957055	0.917494	0.104253	0.0825064	1.06131	1			0.104253		5.21267
0.00544391	0.037564				0	0	0.134044	6.539	849	0.1286	0.887363	0.0357901	0.037564	0.038928	0.924927	0.0692247			0.037564		1.8782
0.00680079	0.0469267		6.083	33	0.00851791	0.0587751	0.146919	6.564	873	0.1316	0.908063		0.105702		1.01377				0.105702		5.28509
0.00702056	0.0484431				0	0	0.123321	6.589	750	0.1163	0.802491	0.749589	0.0484431	0.0461504	0.850934	0.79574			0.0484431		2.42216		0.587144			1.06742	0.55996
0.00297006	0.0204939				0	0	0.11657	6.564	728	0.1136	0.78386	0.0760659	0.0204939	0.0245904	0.804354	0.0599671			0.0204939		1.0247		0.248392
0.0034949	0.0241155		6.083	24	0.00657935	0.0453987	0.106074	6.539	592	0.096	0.662417		0.0695142		0.731931				0.0695142		3.47571		0.842531
	relative		D4 NAD			relative	total NAD	NAD			relative	Ave/Std	D3+D4 NAD	Ave/Std	total NAD	Ave/Std			lheavy NAD ralative		% heavy NAD change per hour Ave/std		fold increease of synthesis
4.98862e-07	0.00149998				0	0	0.000231169	10.574	199	0.000230671	0.693582	0.993472	0.00149998	0.0065277	0.695082	1			0.00149998		0.0749991
5.25417e-06	0.0157983				0	0	0.000367656	10.574	271	0.000362402	1.08967	0.265215	0.0157983	0.00803813	1.10547	0.268215			0.0157983		0.789913
7.59895e-07	0.00228486				0	0	0.000398911	10.574	289	0.000398151	1.19716		0.00228486		1.19945				0.00228486		0.114243
2.09474e-06	0.00629848				0	0	0.00029629	10.574	235	0.000294195	0.884587	0.788257	0.00629848	0.00858696	0.890886	0.796844			0.00629848		0.314924		0.964885
4.74975e-06	0.0142816				0	0	0.000259542	10.574	213	0.000254792	0.766112	0.0873885	0.0142816	0.00496324	0.780393	0.0869914			0.0142816		0.714079		2.18784
1.72303e-06	0.00518083				0	0	0.000239208	10.574	203	0.000237485	0.714071		0.00518083		0.719252				0.00518083		0.259042		0.793668
	relative	D4/D3 ratio	D4 NAD			relative	total NAD	NAD			relative	Ave/Std	D3+D4 NAD	Ave/Std	total NAD	Ave/Std			lheavy NAD ralative		% heavy NAD change per hour Ave/std		fold increease of synthesis
1.89205e-05	0.00584617	0.535503	6.609	39	1.0132e-05	0.00313064	0.00371202	6.639	2276	0.00368297	1.13798	0.990657	0.00897681	0.00934339	1.14696	1			0.00897681		0.44884
3.46089e-05	0.0106936	0.073262	6.609	15	2.53552e-06	0.000783438	0.00386646	6.639	2338	0.00382931	1.1832	0.295204	0.0114771	0.00197608	1.19468	0.296828			0.0114771		0.573854
2.26851e-05	0.00700937	0.0808771	6.634	12	1.83471e-06	0.000566898	0.00213072	6.639	1548	0.0021062	0.650785		0.00757627		0.658361				0.00757627		0.378814
3.46089e-05	0.0106936		6.634	34	8.3044e-06	0.00256594	0.00327962	6.639	2082	0.00323671	1.00009	0.977882	0.0132596	0.0124027	1.01335	0.990284			0.0132596		0.662979		1.41914
3.18864e-05	0.00985243		6.634	29	6.59409e-06	0.00203748	0.00330227	6.639	2094	0.00326379	1.00846	0.0459118	0.0118899	0.000746838	1.02035	0.0461515			0.0118899		0.594496		1.27255
3.46089e-05	0.0106936		6.634	22	4.41789e-06	0.00136506	0.00303298	6.639	1973	0.00299395	0.925088		0.0120587		0.937147				0.0120587		0.602936		1.29061
