# Supplementary material for: NMNAT1 inhibits axon degeneration via blockade of SARM1-mediated NAD+ depletion
Source: eLife. 2016 Oct 13;5:e19749. doi: 10.7554/eLife.19749 (PMC5063586; doi:10.7554/eLife.19749)
Supplement: Figure 4—source data 2. — DOI: http://dx.doi.org/10.7554/eLife.19749.015 [file elife-19749-fig4-data2.xlsx]

## Sheet: Sheet1
control	1mM Nam		average/stdev
0 hr
0.200566	0.186074		0.181436	0.168775
0.185467	0.190462		0.0149376	0.0271962
0.172931	0.167847
0.166778	0.130716
9 hr
0.876686	0.566372		0.81215	0.577513
0.775115	0.545812		0.0621646	0.0302949
0.851684	0.61773
0.745114	0.58014
24 hr
0.901477	0.663326		0.84395	0.687372
0.800642	0.682855		0.0578517	0.0210282
0.885597	0.714303
0.788084	0.689003
