# Supplementary material for: NMNAT1 inhibits axon degeneration via blockade of SARM1-mediated NAD+ depletion
Source: eLife. 2016 Oct 13;5:e19749. doi: 10.7554/eLife.19749 (PMC5063586; doi:10.7554/eLife.19749)
Supplement: Figure 4—source data 3. — DOI: http://dx.doi.org/10.7554/eLife.19749.016 [file elife-19749-fig4-data3.xlsx]

## Sheet: Sheet1
Absolute basal NAD+ flux
	ATP noramalized								average/SD		uM/hour /uMATP
	D3NAD	D4 NAD	D3+D4	NAD	total NAD		total-light		Consumption		consumption rate normalized
control	0.243949	0.130505	0.374454	0.53876	0.913215		0.374454		0.245984		0.0614961
	0.124231	0.076424	0.200655	0.29079	0.491445		0.200655		0.112853		0.0282133
	0.102669	0.0601738	0.162843	0.242497	0.40534		0.162843
NMN DD	0.0648614	0	0.0648614	0.190495	0.255357		0.0648614		0.0622444		0.0155611
	0.0577939	0	0.0577939	0.188028	0.245822		0.0577939		0.00387409		0.000968522
	0.0640778	0	0.0640778	0.185088	0.249166		0.0640778
cytNmnat1	0.0989194	0.0535359	0.152455	0.225978	0.378433		0.152455		0.144707		0.0361767
	0.092049	0.0523043	0.144353	0.222118	0.366472		0.144353		0.007578		0.0018945
	0.089594	0.0477176	0.137312	0.199348	0.33666		0.137312
Nampt	0.358396	0.17858	0.536976	0.778345	1.31532		0.536976		0.581629		0.145407
	0.351198	0.185733	0.536931	0.782905	1.31984		0.536931		0.0773807		0.0193452
	0.443892	0.227089	0.670981	0.947794	1.61877		0.670981
SARM KO	0.180462	0.0857889	0.266251	0.522889	0.78914		0.266251		0.313851		0.0784628
	0.221033	0.117739	0.338772	0.691041	1.02981		0.338772		0.0412385		0.0103096
	0.262725	0.0738057	0.336531	0.67547	1.012		0.336531
